# Supplementary material for: Towards systems genetic analyses in barley: Integration of phenotypic, expression and genotype data into GeneNetwork
Source: BMC Genet. 2008 Nov 18;9:73. doi: 10.1186/1471-2156-9-73 (PMC2630324; doi:10.1186/1471-2156-9-73)
Supplement: Additional file 1 — Table S1. Inference of mRNA abundance regulation by cis-elements or trans-factors. This is a tab delimited table, the first row contains column headings. 'Cosegregating marker' – DNA marker ID that co-segregates with the gene underlying the 'Probe set'. 'Probe Set' – Affymetrix' Barley1 GeneChip probe set ID. 'DNA marker chromosome' and 'DNA marker position' – 'Cosegregating marker' locus parameters. 'mRNA abundance QTL chromosome', 'mRNA abundance QTL position' and 'LRS' – mRNA abundance QTL parameters of the gene underlying 'Probe set'. LRS – Likelihood Ratio Statistic. 'cis/trans' – c – cis, t – trans, inference on cis- or trans regulation of the gene underlying 'Probe set'. [file 1471-2156-9-73-S1.txt]

Cosegregating marker	Probe Set	DNA marker chromosome	DNA marker position	mRNA abundance QTL chromosome	mRNA abundance QTL position	cis/trans	LRS
Hor5	Contig2786_at	1H	93.7	7H	0	t	10.4
ABA004	Contig2416_at	1H	27.2	4H	18.7	t	13.9
snp_10922	Contig3612_at	1H	37.2	1H	20.7	c	60.6
DD1.1A	Contig5789_at	1H	68.7	1H	24.7	t	14.6
DD1.1A	HF01J12w_s_at	1H	49.4	5H	24.7	t	10.0
BCD098	Contig1075_at	1H	97.5	2H	29.4	t	10.6
BCD098	Contig26393_at	1H	114.3	2H	29.4	t	14.7
snp_2151	Contig306_s_at	1H	57.3	1H	40.1	t	19.1
snp_2151	Contig7301_at	1H	47.2	1H	40.1	c	18.4
ABG720	Contig15164_at	1H	34.2	1H	48.7	c	30.7
ABG720	Contig15165_s_at	1H	34.2	1H	48.7	c	30.5
ABG722	Contig7722_at	1H	92.4	3H	57.4	t	12.2
CDO105B	Contig8151_at	1H	75.0	1H	64.8	c	22.8
snp_4178	Contig15094_at	1H	131.3	4H	65.4	t	10.3
snp_1237	Contig8004_at	1H	79.8	1H	66.7	c	65.3
snp_6313	Contig10477_at	1H	84.9	1H	73.4	c	70.9
DAK123B	Contig26333_at	1H	87.2	1H	80.1	c	78.7
snp_233	Contig3430_at	1H	75.7	1H	82.1	c	29.2
snp_233	Contig7565_at	1H	79.6	1H	82.1	c	26.6
snp_3204	Contig15266_at	1H	65.4	2H	92.2	t	15.6
snp_3204	Contig1812_at	1H	140.1	1H	92.2	c	16.9
snp_3204	Contig4853_at	1H	99.4	1H	92.2	c	24.7
ABC307A	Contig6274_at	1H	105.9	1H	98.8	c	182.9
BCD442	Contig9099_at	1H	111.3	1H	113.6	c	21.3
snp_6547	Contig16431_at	1H	122.2	1H	126.3	c	107.7
Cab2	Contig7753_at	1H	137.8	1H	135	c	39.5
CDO400	Contig823_at	1H	20.3	7H	139	t	10.0
ABG373	Contig17647_at	1H	170.1	1H	140.3	c	243.2
snp_5222	HVSMEm0008B04r2_s_at	1H	150.4	1H	141	c	10.2
ABG387A	Contig1383_s_at	1H	40.4	3H	143	t	10.5
ABG387A	Contig2748_at	1H	146.6	1H	143	c	33.3
Tel2S	Contig2329_x_at	2H	13.4	2H	0	t	14.6						
Chs1B	Contig10887_at	2H	18.9	2H	17.4	c	13.6						
snp_4084	Contig5128_s_at	2H	20.4	2H	18.7	c	156.3						
ABG008	Contig970_at	2H	24.7	2H	24.1	c	16.6						
HVM036	Contig1216_s_at	2H	26.5	2H	29.4	c	18.6						
DAK595A	HVSMEh0081I20r2_s_at	2H	63.4	5H	30.1	t	13.6						
DAK595A	rbaal20i06_s_at	2H	48.2	3H	30.1	t	17.2						
BCD351F	Contig5281_at	2H	120.0	3H	30.8	t	31.2						
ABG318	Contig2622_at	2H	3.0	2H	31.4	t	25.7						
MWG858	Contig5236_at	2H	76.1	2H	38.8	c	12.4						
ABG358	Contig14687_at	2H	64.7	6H	41.5	t	10.9						
ABG358	Contig15334_at	2H	85.1	5H	41.5	t	10.6						
ABG358	Contig4006_at	2H	55.1	3H	41.5	t	22.9						
ABG358	Contig6130_at	2H	93.8	2H	41.5	t	12.4						
ABG358	HS05I21u_s_at	2H	3.0	2H	41.5	t	28.2						
snp_864	Contig1327_at	2H	41.7	2H	44.8	c	25.7						
snp_811	Contig1249_s_at	2H	49.5	2H	46.8	c	202.4
snp_811	Contig6091_at	2H	65.2	2H	46.8	c	11.1
snp_6471	Contig2112_at	2H	45.8	2H	47.5	c	15.4
DAK213A	Contig15492_at	2H	47.5	2H	48.1	c	47.1
DAK213A	Contig7760_s_at	2H	40.7	2H	48.1	c	19.7
snp_3709	Contig2113_at	2H	45.8	2H	50.8	c	61.9
cMWG663A	Contig10455_at	2H	70.1	4H	52.8	t	12.2
MWG950	Contig2294_at	2H	44.7	3H	53.4	t	13.6
snp_1596	Contig4282_at	2H	98.3	7H	60.8	t	18.6
snp_1596	Contig4545_s_at	2H	94.4	1H	60.8	t	20.7
snp_1596	Contig5852_at	2H	48.2	3H	60.8	t	10.4
snp_1596	Contig8238_at	2H	150.5	1H	60.8	t	12.0
snp_1596	Contig943_at	2H	34.3	1H	60.8	t	10.6
snp_1596	HV_CEb0017F03r2_s_at	2H	55.8	7H	60.8	t	18.6
MWG557	Contig3097_at	2H	57.4	4H	63.5	t	39.9
MWG557	Contig4537_s_at	2H	15.6	1H	63.5	t	15.7
MWG557	Contig4544_s_at	2H	94.4	1H	63.5	t	27.2
CDO537	Contig10225_s_at	2H	37.8	2H	65.5	t	29.0
CDO537	Contig127_s_at	2H	38.0	4H	65.5	t	20.4
CDO537	Contig13296_at	2H	30.0	3H	65.5	t	16.2
CDO537	Contig3381_s_at	2H	55.3	2H	65.5	c	153.3
CDO537	Contig5790_s_at	2H	68.7	1H	65.5	t	12.6
CDO537	Contig6958_at	2H	62.4	2H	65.5	c	42.9
snp_721	Contig1644_at	2H	58.1	2H	67.5	c	20.2
snp_721	Contig1916_s_at	2H	88.2	3H	67.5	t	33.4
snp_721	Contig20989_at	2H	116.6	4H	67.5	t	97.5
snp_721	Contig2738_s_at	2H	100.6	5H	67.5	t	29.2
snp_721	Contig3171_at	2H	51.7	5H	67.5	t	30.2
snp_721	Contig3443_at	2H	83.6	2H	67.5	c	18.1
snp_721	Contig4275_at	2H	131.1	6H	67.5	t	20.6
snp_721	Contig5995_at	2H	69.9	2H	67.5	c	59.4
snp_721	Contig5996_s_at	2H	69.9	2H	67.5	c	70.3
snp_721	Contig8537_at	2H	81.2	7H	67.5	t	30.0
snp_721	Contig875_at	2H	114.2	1H	67.5	t	13.6
snp_721	Contig950_s_at	2H	175.4	5H	67.5	t	15.9
snp_1114	Contig14681_at	2H	69.7	6H	68.8	t	20.4
snp_1114	Contig2236_at	2H	62.4	2H	68.8	c	129.4
snp_1114	Contig334_at	2H	65.9	2H	68.8	c	10.6
snp_1114	HVSMEc0006M13r2_s_at	2H	69.6	2H	68.8	c	28.4
ABC167B	Contig3432_s_at	2H	75.7	1H	70.8	t	36.6
ABC167B	Contig6008_s_at	2H	51.9	1H	70.8	t	16.1
ABC167B	Contig86_at	2H	61.4	5H	70.8	t	22.8
snp_8065	Contig3343_at	2H	74.3	2H	80.2	c	95.7
snp_3806	Contig12344_at	2H	62.4	2H	98.9	t	15.1
snp_4717	Contig4923_at	2H	44.2	5H	100.9	t	13.9
snp_4717	Contig5772_at	2H	69.3	7H	100.9	t	19.1
snp_4233	Contig10942_at	2H	45.2	7H	102.3	t	27.6
snp_4233	Contig3096_s_at	2H	65.2	4H	102.3	t	25.0
snp_2593	Contig2114_s_at	2H	49.2	2H	102.9	t	25.2
snp_2593	Contig3181_at	2H	69.6	2H	102.9	t	54.7
snp_2593	HV_CEa0006I05r2_s_at	2H	69.1	7H	102.9	t	11.9
snp_2593	rbasd17i02_s_at	2H	53.3	4H	102.9	t	19.7
snp_8434	Contig7356_at	2H	152.3	2H	103.6	t	23.0
snp_4331	Contig1208_s_at	2H	55.8	7H	104.3	t	35.0
snp_4331	Contig14350_at	2H	117.7	5H	104.3	t	35.0
snp_4331	Contig6131_s_at	2H	93.8	2H	104.3	c	19.6
snp_4331	Contig6878_at	2H	73.6	6H	104.3	t	31.3
snp_4280	Contig2306_s_at	2H	0.0	5H	105.6	t	17.2
snp_4280	Contig6009_at	2H	51.9	1H	105.6	t	15.4
snp_4280	Contig7359_at	2H	92.4	4H	105.6	t	23.3
snp_4280	Contig953_at	2H	69.6	2H	105.6	t	20.9
snp_3469	Contig8541_at	2H	110.4	3H	123.8	t	18.3
snp_1546	Contig2258_at	2H	78.2	2H	125.8	t	111.5
snp_2020	Contig3250_at	2H	58.4	5H	128.4	t	16.4
snp_4419	Contig1242_at	2H	84.9	2H	129.8	c	90.0
MWG503	Contig1225_s_at	2H	84.9	2H	130.4	c	14.7
MWG503	Contig1237_s_at	2H	84.9	2H	130.4	c	41.5
ABG072	HY01F01u_s_at	2H	124.4	5H	149.3	t	11.2
snp_871	Contig1335_at	2H	115.7	2H	152.6	c	20.7
snp_3448	Contig680_at	2H	125.8	2H	167.3	c	33.6
snp_3448	rbah13p07_s_at	2H	45.8	2H	167.3	t	13.2
snp_1486	Contig2_s_at	2H	125.8	2H	168	c	32.1
snp_285	HT05G10u_s_at	2H	125.8	2H	168.7	c	71.1
ABC157	Contig2555_at	2H	127.5	2H	174	c	67.0
ABC157	Contig2556_s_at	2H	127.5	2H	174	c	31.5
snp_8375	Contig5737_at	2H	144.0	2H	178.7	c	12.4
snp_8375	Contig5814_at	2H	152.5	2H	178.7	c	59.8
snp_1868	Contig6767_s_at	2H	143.1	2H	186	c	12.7
MWG844B	Contig6372_at	2H	79.4	7H	190	t	12.0
cMWG720	Contig8447_at	2H	173.0	2H	190.7	c	14.3
Prx2/7	Contig5737_s_at	2H	144.0	2H	192.7	c	206.3
Prx2/7	HVSMEg0016P19f_x_at	2H	144.0	2H	192.7	c	193.3
ABA005	HVSMEn0023O21f_s_at	2H	127.5	2H	196	c	32.7
bBE54C	Contig8447_s_at	2H	173.0	2H	198	c	15.3
Tel3S	Contig18641_at	3H	81.5	2H	0	t	10.4
snp_1835	Contig1380_s_at	3H	11.4	3H	4.7	c	13.7
snp_918	Contig4337_at	3H	100.2	7H	7.3	t	14.5
snp_3886	Contig18140_at	3H	70.4	6H	23.4	t	11.9
snp_3886	Contig3591_s_at	3H	74.3	4H	23.4	t	10.3
CDO1435	Contig1404_at	3H	6.9	3H	40.7	t	14.0
CDO1435	Contig1404_x_at	3H	6.9	3H	40.7	t	16.2
CDO1435	rbaal1m15_s_at	3H	59.1	3H	40.7	c	13.0
snp_8383	Contig6074_at	3H	48.5	3H	55.6	c	50.9
ABG398	S0000700025G01F1_s_at	3H	51.0	5H	58.3	t	18.2
snp_6207	Contig149_at	3H	92.6	7H	64.3	t	11.3
snp_16481	Contig3835_s_at	3H	56.0	3H	66.9	c	120.6
snp_16481	Contig4158_at	3H	51.7	3H	66.9	c	13.7
DD1.1B	Contig17236_at	3H	45.7	3H	68.3	c	25.3
DD1.1B	Contig1864_at	3H	110.6	7H	68.3	t	10.5
DD1.1B	Contig2587_at	3H	51.0	5H	68.3	t	19.5
DD1.1B	Contig3835_at	3H	56.0	3H	68.3	c	187.7
snp_9771	Contig4240_s_at	3H	179.6	5H	71.6	t	16.5
snp_2677	HT09O03u_s_at	3H	61.2	3H	74.3	c	16.7
snp_1176	Contig15443_at	3H	67.7	3H	76.3	c	19.0
snp_1176	Contig568_s_at	3H	131.4	7H	76.3	t	17.3
JS68D	Contig2639_at	3H	69.5	1H	79.6	t	19.4
JS68D	Contig3156_s_at	3H	117.4	4H	79.6	t	18.8
JS68D	Contig6150_at	3H	78.9	3H	79.6	c	11.4
JS68D	Contig634_at	3H	66.7	1H	79.6	t	35.8
JS68D	Contig6958_s_at	3H	62.4	2H	79.6	t	36.9
ksuG59	Contig3017_at	3H	24.7	4H	81.6	t	34.7
ksuG59	Contig91_at	3H	131.4	7H	81.6	t	28.6
MWG555B	Contig14052_at	3H	85.3	7H	85	t	13.6
snp_963	Contig2877_at	3H	71.3	1H	93	t	16.2
snp_963	Contig5580_s_at	3H	77.6	3H	93	c	50.3
snp_963	rbasd11p06_s_at	3H	53.7	3H	93	c	11.4
CDO345	Contig3901_s_at	3H	145.2	5H	101.6	t	20.8
snp_1291	Contig15559_at	3H	77.4	3H	102.3	c	34.7
snp_1291	Contig7331_at	3H	87.8	3H	102.3	c	40.1
snp_1898	HU10E12u_s_at	3H	87.8	3H	103	c	39.4
CDO113B	rbaal21f05_s_at	3H	145.2	5H	111	t	18.7
His4B	Contig5920_s_at	3H	128.5	3H	119.7	c	12.0
His4B	Contig8046_at	3H	108.4	3H	119.7	c	60.9
His4B	HVSMEn0019B10f2_s_at	3H	77.4	3H	119.7	t	15.9
snp_2335	Contig14307_at	3H	106.4	3H	132.7	c	71.0
snp_2335	Contig8208_at	3H	110.6	3H	132.7	c	40.2
mPub	Contig18274_at	3H	61.8	1H	139.4	t	10.5
ABG389	HU02F22u_s_at	3H	110.6	3H	140.7	c	24.6
ABC161	Contig2281_at	3H	135.3	3H	143.4	c	14.3
Y617RB	Contig1374_at	3H	40.4	3H	144.7	t	20.2
snp_5110	Contig2837_at	3H	125.6	3H	145.4	c	16.9
snp_76	Contig103_s_at	3H	121.9	6H	155.4	t	11.2
snp_4025	Contig19616_at	3H	111.1	3H	156.1	c	21.1
snp_2500	Contig5754_at	3H	122.6	3H	156.7	c	13.5
snp_4270	Contig6173_at	3H	105.0	2H	168.2	t	13.0
snp_4270	Contig6249_at	3H	40.7	4H	168.2	t	10.9
snp_4270	HM08O22r_s_at	3H	44.4	3H	168.2	t	10.0
ABG655B	Contig18109_at	3H	52.9	4H	171.5	t	15.3
snp_4621	Contig16710_at	3H	34.0	3H	176.2	t	11.6
snp_4621	Contig4187_at	3H	70.5	1H	176.2	t	10.5
ABG495B	Contig15434_at	3H	146.8	3H	178.2	c	86.6
ABG495B	Contig2265_at	3H	59.9	5H	178.2	t	15.0
ABG495B	Contig7013_at	3H	89.4	4H	178.2	t	14.5
ABC172	Contig2273_at	3H	106.3	7H	194.9	t	14.4
ABC172	HO15C14S_s_at	3H	18.9	2H	194.9	t	14.6
ABC172	HW08F07V_s_at	3H	58.4	5H	194.9	t	13.6
MWG634	Contig7096_at	4H	135.5	2H	0	t	12.6
WG622	Contig3900_at	4H	145.2	5H	0.7	t	13.1
snp_2055	Contig875_s_at	4H	114.2	1H	18.8	t	13.0
snp_1094	Contig1650_at	4H	29.2	4H	30.2	c	106.0
Dhn6	Contig24102_at	4H	164.7	5H	45.5	t	15.3
Dhn6	Contig2503_s_at	4H	48.6	5H	45.5	t	11.8
ABG003A	Contig1198_at	4H	53.3	4H	46.2	c	13.2
ABG003A	Contig2594_s_at	4H	44.0	4H	46.2	c	62.6
snp_3984	Contig1198_x_at	4H	53.3	4H	49.5	c	12.8
snp_3984	Contig1865_at	4H	116.6	7H	49.5	t	14.1
snp_1756	Contig6282_at	4H	52.9	4H	50.2	c	67.3
Pgk2A	Contig1646_s_at	4H	60.9	4H	51.5	c	28.4
Pgk2A	Contig3465_at	4H	53.2	4H	51.5	c	40.1
Pgk2A	Contig6725_at	4H	56.2	4H	51.5	c	80.0
MWG058	Contig1646_at	4H	60.9	4H	52.2	c	24.1						
MWG058	Contig5809_at	4H	59.8	4H	52.2	c	53.4						
MWG058	Contig6435_at	4H	52.1	4H	52.2	c	25.5						
snp_1366	rbags16h12_s_at	4H	59.8	4H	52.9	c	52.7						
ABC321	Contig4156_s_at	4H	51.7	3H	53.5	t	18.1						
ABC321	Contig6247_at	4H	53.0	4H	53.5	c	23.0						
snp_2490	Contig5836_s_at	4H	74.5	4H	70.2	c	20.6						
ABG319C	Contig9920_at	4H	112.2	4H	82.9	c	53.1						
snp_2878	Contig2282_at	4H	133.1	4H	127.4	c	31.4						
snp_13831	Contig6208_at	5H	51.0	4H	0	t	10.6						
snp_13831	Contig7434_at	5H	150.4	1H	0	t	12.5						
snp_5206	Contig1834_at	5H	77.6	1H	2	t	11.5						
snp_5206	Contig2403_at	5H	58.4	2H	2	t	22.1						
snp_5206	Contig7112_at	5H	35.8	4H	2	t	11.3						
snp_5206	Contig7501_s_at	5H	107.2	2H	2	t	11.5						
snp_5206	HVSMEg0016M04r2_s_at	5H	1.7	5H	2	c	12.4						
DAK133	Contig2772_s_at	5H	49.4	5H	2.7	t	13.3
DAK133	Contig4861_at	5H	83.9	2H	2.7	t	13.9
DAK133	Contig940_s_at	5H	103.3	3H	2.7	t	14.4
DAK133	HW09I11u_s_at	5H	84.9	2H	2.7	t	20.0
ABC483	Contig2972_at	5H	114.2	2H	8.7	t	13.3
MWG920.1A	Contig5926_at	5H	57.2	5H	10.7	t	12.4
ABG316B	Contig6766_at	5H	143.1	2H	11.3	t	13.8
snp_4753	Contig1247_s_at	5H	46.1	4H	17.4	t	18.8
snp_4753	Contig3594_at	5H	87.1	5H	17.4	t	11.1
snp_4753	Contig7501_at	5H	107.2	2H	17.4	t	13.8
snp_4753	Contig7681_s_at	5H	116.5	3H	17.4	t	13.5
snp_4753	rbags36i03_s_at	5H	46.1	4H	17.4	t	15.5
snp_847	Contig2737_at	5H	100.4	5H	19.4	t	11.2
snp_1142	Contig1741_at	5H	29.0	5H	25.4	c	79.2
snp_1142	Contig7106_at	5H	23.6	5H	25.4	c	13.1
snp_1142	EBem09_SQ003_F16_s_at	5H	79.8	2H	25.4	t	16.9
snp_3611	Contig2159_at	5H	49.5	5H	30.7	c	20.7
ABG705A	Contig4922_s_at	5H	44.2	5H	35.4	c	47.8
snp_9991	Contig1739_s_at	5H	29.0	5H	39.4	c	14.9
CDO749	Contig11085_at	5H	142.1	1H	43.4	t	13.5
FBA232	EBem09_SQ002_P17_s_at	5H	92.6	7H	44.1	t	10.4
WG530	Contig7010_at	5H	56.2	5H	58.7	c	25.4
S6F	Contig4260_at	5H	63.4	5H	60.7	c	35.2
Ale	Contig11661_at	5H	87.7	3H	64.7	t	14.1
snp_7895	Contig6382_s_at	5H	118.0	3H	66.7	t	14.7
snp_8107	Contig4725_s_at	5H	74.0	6H	71.4	t	21.3
snp_1896	Contig5818_at	5H	77.5	7H	74.1	t	12.5
snp_1583	HA27E10r_x_at	5H	124.4	5H	74.7	t	10.5
snp_1786	Contig2279_s_at	5H	133.1	4H	76.7	t	14.0
snp_1786	Contig5704_at	5H	73.1	5H	76.7	c	99.2
snp_1786	HVSMEg0016J19r2_s_at	5H	73.1	5H	76.7	c	89.1
snp_4599	Contig1204_s_at	5H	96.8	5H	84.8	c	29.7
BCD926	Contig6096_at	5H	100.7	5H	86.1	c	37.4
snp_1300	Contig14688_s_at	5H	107.8	5H	98.8	c	25.8
ABG473	Contig2275_s_at	5H	106.3	7H	100.1	t	10.5
ABG473	Contig5939_at	5H	109.8	5H	100.1	c	111.2
snp_9761	Contig2581_at	5H	51.6	5H	133.1	t	13.6
snp_9761	Contig3113_at	5H	146.0	5H	133.1	c	18.2
WG644	Contig1139_s_at	5H	145.3	5H	139.8	c	39.2
WG644	Contig5033_at	5H	52.6	2H	139.8	t	12.8
WG644	Contig71_s_at	5H	131.4	7H	139.8	t	15.9
snp_17537	HVSMEf0010N18r2_s_at	5H	146.0	5H	141.1	c	58.0
WG908	Contig10147_s_at	5H	143.5	5H	143.8	c	26.7
snp_930	Contig3276_s_at	5H	178.4	5H	174.5	c	83.5
HVM006	Contig9042_s_at	5H	204.8	5H	190.5	c	13.2
snp_1056	Contig2771_at	5H	49.4	5H	194.5	t	12.1
snp_6240	Contig7194_at	5H	145.9	5H	195.1	c	12.6
snp_4547	Contig7351_at	6H	10.5	6H	4.7	c	16.4
snp_4547	Contig9398_s_at	6H	9.8	6H	4.7	c	63.1
Nar1	Contig7304_s_at	6H	1.7	6H	8	c	95.8
Nar1	Contig7305_at	6H	1.7	6H	8	c	51.4
snp_1851	Contig1964_at	6H	25.9	6H	18	c	40.3
snp_384	HA16L09r_s_at	6H	29.9	6H	22.7	c	45.1
His3D	Contig600_at	6H	29.9	6H	24	c	49.6
His3D	Contig682_s_at	6H	29.9	6H	24	c	56.3
His3D	rbaal3f07_s_at	6H	25.9	6H	24	c	30.7
snp_1066	Contig4056_s_at	6H	150.8	7H	26	t	21.0
snp_2176	Contig689_s_at	6H	75.0	7H	55.7	t	15.5
ABR331	Contig4320_at	6H	73.6	6H	57.6	c	19.1
ABC169B	Contig20733_at	6H	165.7	5H	61	t	11.6
ABC169B	Contig4992_at	6H	70.8	6H	61	c	38.0
ABC169B	Contig6144_at	6H	89.7	5H	61	t	15.8
snp_6822	Contig2895_at	6H	63.8	6H	61.6	c	32.1
snp_1009	HA11M06u_s_at	6H	67.9	6H	62.3	c	56.8
HVM022	Contig4676_at	6H	73.6	6H	64.3	c	13.9
HVM022	HO11E24S_s_at	6H	73.6	6H	64.3	c	17.7
snp_810	Contig1243_at	6H	67.9	6H	65	c	170.7
snp_28	Contig1797_at	6H	69.1	6H	65.6	c	31.2
snp_1965	Contig1797_x_at	6H	69.1	6H	68.3	c	47.1
snp_2999	Contig15296_s_at	6H	134.7	5H	75	t	11.3
snp_2999	Contig5096_at	6H	81.3	6H	75	c	120.3
snp_2607	Contig4157_s_at	6H	51.7	3H	82.3	t	14.1
snp_4644	Contig2495_s_at	7H	13.0	7H	0	c	25.3
Sft	Contig3141_at	7H	13.0	7H	2	c	258.9
Sft	Contig3141_s_at	7H	13.0	7H	2	c	118.9
Sft	Contig3646_at	7H	43.4	7H	2	c	10.1
dRpg1	Contig14827_s_at	7H	16.4	7H	2.7	c	70.6
dRpg1	Contig2493_s_at	7H	13.0	7H	2.7	c	46.9
ABG077	Contig17320_at	7H	21.0	7H	5.3	c	38.3
snp_6394	Contig18076_at	7H	50.2	5H	13.3	t	12.3
snp_6394	Contig1868_at	7H	31.1	7H	13.3	c	34.1
snp_6394	Contig388_at	7H	1.7	5H	13.3	t	10.5
snp_6394	Contig6992_at	7H	28.9	7H	13.3	c	36.7
iEst5	Contig3149_at	7H	133.3	6H	16	t	13.3
iEst5	Contig6991_s_at	7H	28.9	7H	16	c	55.0
His3A	Contig1868_s_at	7H	31.1	7H	18	c	43.3
His3A	Contig2614_at	7H	53.6	4H	18	t	14.0
ABC151A	Contig14826_at	7H	16.4	7H	22	c	18.1
ABC169A	Contig25019_at	7H	7.0	6H	24	t	11.6
JS068B	Contig6931_at	7H	40.7	7H	26	c	99.0
snp_2124	Contig1813_s_at	7H	140.1	1H	28	t	16.7
snp_2033	Contig15204_s_at	7H	54.3	7H	30.6	c	121.8
snp_2033	Contig2093_s_at	7H	70.3	6H	30.6	t	12.9
snp_2033	Contig996_s_at	7H	68.7	2H	30.6	t	12.1
snp_2032	Contig6154_s_at	7H	49.3	7H	34	c	36.4
snp_1213	Contig15204_at	7H	54.3	7H	35.3	c	86.6
snp_1213	Contig1808_at	7H	53.2	7H	35.3	c	32.9
snp_2781	Contig3476_at	7H	72.4	2H	38.6	t	12.5
snp_2781	Contig4622_s_at	7H	101.6	2H	38.6	t	21.3
Bhm1B	Contig5189_at	7H	54.2	4H	45.3	t	12.5
snp_4909	Contig19175_at	7H	60.7	3H	47.3	t	15.5
snp_4909	Contig5623_at	7H	87.7	6H	47.3	t	35.5
snp_943	Contig460_s_at	7H	75.0	7H	54	c	18.9
snp_2669	Contig361_s_at	7H	75.0	7H	54.6	c	30.7
MWG911B	Contig17091_at	7H	69.1	7H	66.2	c	10.2
MWG911B	Contig3135_at	7H	27.2	4H	66.2	t	10.5
MWG003	Contig3558_s_at	7H	70.7	7H	67.5	c	18.4
MWG003	Contig917_s_at	7H	84.2	6H	67.5	t	16.2
CDO017	Contig721_s_at	7H	48.7	3H	74.8	t	12.9
snp_5480	Contig3559_at	7H	70.7	7H	79.5	c	88.2
snp_5480	HV14K05u_s_at	7H	48.7	3H	79.5	t	12.0
Hsp17	Contig5508_at	7H	132.8	5H	84.8	t	19.6
Hsp17	HVSMEc0001C18f2_s_at	7H	27.2	4H	84.8	t	19.0
snp_2172	Contig1483_at	7H	59.1	3H	104.4	t	14.4
CDO1380B	Contig610_at	7H	98.3	7H	107.7	c	28.8
snp_7180	Contig15_s_at	7H	99.9	7H	137.2	c	10.9
PSR106B	Contig4056_at	7H	150.8	7H	148.6	c	46.0


							
							


						


						


						


													


													


													
													
													
													


						
