# Supplementary material for: Towards systems genetic analyses in barley: Integration of phenotypic, expression and genotype data into GeneNetwork
Source: BMC Genet. 2008 Nov 18;9:73. doi: 10.1186/1471-2156-9-73 (PMC2630324; doi:10.1186/1471-2156-9-73)
Supplement: Additional file 2 — Table S2. The Barley1 GeneChip probe sets that report significant mRNA abundance QTL and have rice homologs for the underlying genes. This is a tab delimited table, the first row represents column headings. 'ProbeSet' – Affymetrix' Barley1 GeneChip probe set IDs. 'LRS' – LRS (Likelihood Ratio Statistic) of the mRNA abundance QTL reported by the 'ProbeSet'. 'LRS_range' – subdivision of the LRS into 'low' and 'high' groups. 'Locus' and 'barley chromosome/marker' – location parameters of the mRNA abundance QTL. 'Rice Chr' and 'Rice 5" – location parameters of the rice homologs. [file 1471-2156-9-73-S2.txt]

ProbeSet	LRS	LRS_range	Locus	barley chromosome/marker#	Rice Chr	Rice 5'
Contig6659_s_at	141.1	high	snp_931	1H_02	1	983562
Contig18888_at	120.0	high	snp_931	1H_02	1	983562
Contig7833_at	111.6	high	snp_931	1H_02	1	983562
Contig3379_at	144.4	high	snp_931	1H_02	1	6429138
HF13O18r_at	119.7	high	snp_931	1H_02	1	6725340
Contig14049_at	93.3	high	snp_931	1H_02	1	25441084
HM06O15r_at	61.5	high	snp_931	1H_02	1	30386111
Contig5763_s_at	130.3	high	MWG036A	1H_04	1	24807746
Contig9749_at	32.2	high	snp_5194	1H_11	1	23352964
Contig5292_at	88.2	high	ABG053	1H_12	1	23352964
Contig20596_at	34.5	high	snp_2151	1H_13	1	21041191
Contig20611_at	185.2	high	End1	1H_18	1	24170122
Contig6854_at	80.5	high	End1	1H_18	1	24170395
Contig5521_s_at	48.3	high	ABG720	1H_19	1	36473132
Contig26133_at	36.2	high	snp_1784	1H_22	1	18329709
Contig17298_at	41.4	high	ABG494	1H_23	1	15687548
Contig272_s_at	140.0	high	snp_243	1H_25	1	3761348
Contig6169_at	68.9	high	snp_243	1H_25	1	15609939
Contig6170_s_at	98.7	high	snp_243	1H_25	1	42493310
HVSMEb0008C05r2_at	62.7	high	snp_243	1H_25	1	42493310
HT10N10u_s_at	51.5	high	Pcr2	1H_28	1	39461707
Contig10621_at	55.9	high	ABR337	1H_29	1	18329709
Contig13239_at	36.8	high	ABR337	1H_29	1	35844395
Contig8330_at	193.0	high	snp_4178	1H_31	1	5413668
Contig11067_s_at	58.6	high	snp_4178	1H_31	1	5413668
Contig6604_s_at	49.4	high	snp_1237	1H_32	1	10136937
Contig16009_at	83.3	high	snp_1237	1H_32	1	11231589
EBro08_SQ002_I04_s_at	48.9	high	snp_8214	1H_34	1	1755532
Contig4995_x_at	31.5	high	snp_8214	1H_34	1	10099799
HV_CEa0003N18r2_at	56.2	high	snp_8214	1H_34	1	31459579
Contig4995_at	36.2	high	His4A	1H_38	1	10099799
Contig10743_at	102.1	high	snp_6029	1H_42	1	38106361
Contig13693_at	72.9	high	ABC307A	1H_43	1	38106361
Contig13692_x_at	131.6	high	BCD442	1H_46	1	20298930
Contig13693_x_at	91.4	high	snp_7527	1H_47	1	30425641
Contig10919_s_at	67.4	high	snp_7527	1H_47	1	30935211
Contig4817_at	39.4	high	AtpbA	1H_49	1	28609661
Contig9352_at	87.5	high	snp_6547	1H_50	1	8179897
Contig4690_at	111.8	high	snp_6547	1H_50	1	9289995
Contig4690_s_at	33.2	high	snp_6547	1H_50	1	28565479
Contig14020_at	242.7	high	ABC322B	1H_51	1	12628889
Contig4051_s_at	67.1	high	ABC322B	1H_51	1	12628889
Contig4053_s_at	41.0	high	MWG635C	1H_53	1	30357845
Contig13861_at	36.7	high	MWG635C	1H_53	1	30357845
Contig14233_at	161.0	high	Cab2	1H_54	1	34001253
Contig15031_at	104.0	high	Cab2	1H_54	1	34001253
Contig13039_s_at	39.7	high	Aga7	1H_55	1	5840376
Contig13039_x_at	66.0	high	Aga7	1H_55	1	24831704
HX02G02u_at	44.5	high	CDO400	1H_56	1	25485186
Contig2088_s_at	36.4	high	CDO400	1H_56	1	25485186
Contig2087_s_at	31.6	high	ABG373	1H_57	1	8174691
Contig13075_at	82.4	high	ABG373	1H_57	1	24831704
Contig9797_at	54.7	high	ABG373	1H_57	1	24831704
Contig10972_at	30.6	high	snp_5222	1H_58	1	18304161
Contig19508_at	210.6	high	snp_5222	1H_58	1	22762869
Contig10717_at	41.2	high	snp_5222	1H_58	1	40794608
Contig12999_at	31.2	high	ABG703B	2H_06	1	21027461
HD04G07u_s_at	31.3	high	Chs1B	2H_07	1	6725340
Contig2243_at	146.9	high	Chs1B	2H_07	1	15324971
Contig23814_at	31.2	high	BCD351F	2H_15	1	39828211
HM02B09u_at	38.6	high	MWG858	2H_18	1	3708014
Contig6135_s_at	32.3	high	MWG858	2H_18	1	4797049
Contig6135_at	36.1	high	MWG858	2H_18	1	39828211
Contig12795_s_at	32.4	high	ABG358	2H_20	1	5391214
EBro08_SQ011_I03_at	34.8	high	ABG358	2H_20	1	25561556
Contig2014_at	36.4	high	ABG358	2H_20	1	40203307
Contig2008_s_at	211.4	high	snp_864	2H_22	1	4303684
Contig2004_s_at	164.3	high	snp_864	2H_22	1	15793626
Contig13733_at	111.1	high	snp_811	2H_24	1	41541160
Contig24236_at	145.7	high	DAK213A	2H_26	1	14381079
HG01J06u_at	37.4	high	MWG950	2H_31	1	40203307
Contig15730_at	42.8	high	Bgq60	2H_33	1	9163155
Contig11988_at	72.9	high	MWG557	2H_35	1	42602391
Contig20641_at	188.3	high	CDO537	2H_36	1	24719919
HVSMEl0020P08r2_at	153.3	high	CDO537	2H_36	1	24719919
Contig16577_at	39.3	high	CDO537	2H_36	1	27033006
HVSMEa0012N07r2_at	55.9	high	snp_721	2H_37	1	452314
Contig11239_at	30.1	high	snp_721	2H_37	1	452314
Contig6681_s_at	58.3	high	snp_721	2H_37	1	2986082
Contig6680_at	74.2	high	snp_721	2H_37	1	3880819
rbaal18i13_s_at	196.4	high	snp_721	2H_37	1	8427082
Contig4618_at	53.2	high	snp_721	2H_37	1	15340141
Contig15465_at	35.1	high	snp_721	2H_37	1	23934211
Contig15355_at	32.5	high	snp_721	2H_37	1	23934211
rbags13k08_at	30.6	high	snp_721	2H_37	1	23934211
Contig1157_at	51.1	high	snp_721	2H_37	1	23962223
Contig1132_s_at	65.9	high	snp_721	2H_37	1	25689947
HA11L20u_x_at	55.2	high	snp_721	2H_37	1	25689947
Contig1179_at	125.9	high	snp_721	2H_37	1	27663108
Contig1158_x_at	43.1	high	snp_721	2H_37	1	29120147
Contig1181_x_at	31.4	high	snp_721	2H_37	1	30357845
Contig1177_at	33.9	high	snp_721	2H_37	1	32341302
Contig1133_at	38.0	high	snp_721	2H_37	1	33537079
Contig1127_at	44.4	high	snp_721	2H_37	1	36744963
Contig20645_at	33.4	high	snp_721	2H_37	1	38023839
Contig3471_at	43.8	high	snp_721	2H_37	1	38233007
Contig3199_at	169.9	high	snp_721	2H_37	1	39320652
Contig13370_s_at	94.2	high	snp_721	2H_37	1	39422180
Contig11076_at	33.6	high	snp_721	2H_37	1	40433444
Contig5645_at	34.1	high	snp_721	2H_37	1	42336634
Contig15685_at	46.7	high	Hvex1	2H_39	1	2845914
Contig13237_at	237.4	high	Hvex1	2H_39	1	27663108
Contig24832_at	131.7	high	Hvex1	2H_39	1	27663108
HA09n12r_at	207.6	high	Hvex1	2H_39	1	38802067
Contig14139_at	36.6	high	ABC167B	2H_40	1	8058660
HU05B15u_s_at	32.0	high	snp_3806	2H_49	1	38950685
HZ65L19r_at	101.1	high	snp_4717	2H_50	1	39295133
HA15K23r_s_at	30.0	high	snp_4717	2H_50	1	39295133
Contig6254_at	30.0	high	snp_4233	2H_51	1	6429138
Contig8570_at	36.1	high	snp_4233	2H_51	1	10190421
HS09P03u_at	38.7	high	snp_4233	2H_51	1	15340141
Contig10378_at	34.4	high	snp_2593	2H_52	1	32416
Contig3285_at	40.8	high	snp_2593	2H_52	1	21282357
Contig6182_at	33.7	high	snp_8434	2H_53	1	9156567
Contig24856_at	32.9	high	snp_4331	2H_54	1	9114226
Contig9680_at	37.1	high	snp_4331	2H_54	1	25367617
Contig4935_at	34.1	high	snp_4280	2H_55	1	32556509
Contig4360_at	188.1	high	snp_4419	2H_62	1	38802067
Contig4361_s_at	195.9	high	ABG723	2H_65	1	2350304
Contig17224_at	192.4	high	ABG723	2H_65	1	19793154
Contig13713_at	48.3	high	snp_3180	2H_67	1	24208748
Contig19021_at	67.1	high	snp_1486	2H_70	1	18320608
HD06M10r_at	90.1	high	snp_285	2H_71	1	18320608
Contig19896_at	32.2	high	snp_285	2H_71	1	18927872
Contig8656_at	58.6	high	snp_285	2H_71	1	43489697
Contig10360_at	80.0	high	snp_3536	2H_79	1	554817
Contig228_s_at	111.8	high	BCD410	2H_83	1	4394454
Contig16761_at	67.6	high	BCD410	2H_83	1	6361865
Contig9555_at	61.1	high	BCD410	2H_83	1	6361865
Contig9949_at	43.2	high	BG123A	2H_85	1	9320117
Contig9950_s_at	43.4	high	BG123A	2H_85	1	38626848
Contig13867_s_at	105.4	high	Tel3S	3H_01	1	409427
Contig23275_at	151.0	high	ABG070	3H_02	1	316551
Contig9055_at	33.6	high	ABG070	3H_02	1	332611
Contig5582_s_at	81.6	high	ABG070	3H_02	1	377518
HVSMEf0019K16r2_at	102.2	high	ABG070	3H_02	1	393453
HW08F21u_at	79.9	high	ABG070	3H_02	1	417299
Contig18208_at	158.5	high	ABG070	3H_02	1	519250
Contig10710_at	46.1	high	ABG070	3H_02	1	524804
Contig6075_at	189.8	high	ABG070	3H_02	1	541297
Contig10200_at	38.9	high	ABG070	3H_02	1	545947
Contig24443_at	38.6	high	snp_1835	3H_04	1	452314
Contig9125_at	96.1	high	snp_1835	3H_04	1	636111
Contig9718_at	83.8	high	snp_1835	3H_04	1	636111
Contig323_at	131.0	high	snp_1835	3H_04	1	766475
Contig13988_at	45.2	high	snp_1835	3H_04	1	1078474
EBca01_SQ005_D03_at	32.4	high	snp_1835	3H_04	1	33986630
Contig1168_at	33.4	high	JS195C	3H_05	1	1361069
Contig13241_at	32.1	high	snp_918	3H_06	1	609366
Contig11994_at	152.1	high	snp_918	3H_06	1	766475
Contig13906_at	138.5	high	snp_918	3H_06	1	766475
Contig3432_s_at	31.5	high	snp_918	3H_06	1	1007061
Contig3426_at	41.1	high	snp_918	3H_06	1	1012867
Contig5605_at	223.5	high	snp_918	3H_06	1	1071631
Contig16671_at	89.3	high	snp_918	3H_06	1	1078474
Contig10958_at	38.9	high	snp_918	3H_06	1	1090326
Contig20882_at	202.3	high	snp_918	3H_06	1	1695005
HVSMEb0005B02r2_at	40.1	high	snp_1499	3H_07	1	1345525
Contig8673_s_at	182.0	high	snp_3950	3H_08	1	383448
Contig12951_at	30.0	high	snp_3950	3H_08	1	857385
Contig7564_at	169.1	high	snp_3950	3H_08	1	1229295
Contig12603_at	65.4	high	snp_3950	3H_08	1	1401617
EBma04_SQ003_H18_s_at	168.2	high	snp_3950	3H_08	1	1433965
Contig10161_at	125.2	high	snp_3950	3H_08	1	1504859
HS08N07u_at	179.8	high	snp_3950	3H_08	1	1512639
Contig1874_at	120.6	high	snp_3950	3H_08	1	1761836
Contig1860_s_at	127.6	high	snp_3950	3H_08	1	1946389
Contig12277_at	31.6	high	snp_3950	3H_08	1	1946389
Contig11307_at	89.3	high	snp_3950	3H_08	1	1964253
Contig9255_at	57.4	high	snp_3950	3H_08	1	41467498
Contig16950_at	43.0	high	snp_1354	3H_09	1	1769212
HVSMEb0012A18r2_s_at	159.7	high	snp_1354	3H_09	1	1840680
HVSMEb0012A18r2_at	82.7	high	snp_1354	3H_09	1	1840680
Contig3340_at	53.9	high	snp_1354	3H_09	1	1946389
HU05P16u_s_at	69.6	high	snp_1354	3H_09	1	1964253
Contig3417_at	61.4	high	snp_1354	3H_09	1	2045519
Contig18467_at	66.6	high	snp_1354	3H_09	1	41467498
Contig7860_at	43.2	high	ABC171A	3H_10	1	1846639
Contig11332_at	54.1	high	snp_3886	3H_12	1	1298329
Contig8385_at	34.9	high	snp_3886	3H_12	1	2074705
Contig20995_at	203.5	high	snp_3886	3H_12	1	2117207
HVSMEm0007N12r2_at	104.9	high	snp_3886	3H_12	1	2251875
Contig1323_s_at	33.5	high	ABA303	3H_13	1	2382440
Contig1339_at	92.3	high	ABA303	3H_13	1	23014542
Contig7838_at	74.5	high	MWG798B	3H_14	1	2350304
Contig1508_s_at	94.2	high	MWG798B	3H_14	1	17652606
Contig1512_at	84.0	high	MWG798B	3H_14	1	23014542
Contig3102_s_at	34.9	high	ABG460	3H_15	1	2691774
Contig3102_at	40.2	high	ABG460	3H_15	1	2762581
Contig14113_at	181.3	high	snp_1074	3H_16	1	2403277
Contig23572_at	236.6	high	snp_1074	3H_16	1	2596652
Contig13065_at	227.7	high	snp_1074	3H_16	1	2596652
Contig9747_at	136.1	high	snp_1074	3H_16	1	32918799
HW05D06V_at	199.6	high	Y704L	3H_17	1	2708227
HM08F17r_at	80.8	high	Y704L	3H_17	1	2710075
Contig9629_at	218.8	high	Y704L	3H_17	1	36341546
HVSMEb0005N03r2_at	37.4	high	MWG014	3H_18	1	175409
HK06O22r_s_at	52.8	high	CDO1435	3H_19	1	138761
Contig11509_at	235.9	high	CDO1435	3H_19	1	144887
Contig1041_x_at	140.0	high	CDO1435	3H_19	1	144887
Contig1087_x_at	60.4	high	CDO1435	3H_19	1	169969
Contig13231_at	30.7	high	CDO1435	3H_19	1	182442
Contig5529_at	38.4	high	CDO1435	3H_19	1	3332837
Contig6007_at	50.1	high	CDO1435	3H_19	1	3394159
Contig9308_s_at	84.4	high	CDO1435	3H_19	1	3468907
Contig11298_at	32.0	high	CDO1435	3H_19	1	4067133
Contig8185_at	43.3	high	CDO1435	3H_19	1	18438194
HVSMEf0015I21r2_s_at	46.7	high	CDO1435	3H_19	1	19462649
HVSMEm0001B03r2_at	32.5	high	CDO1435	3H_19	1	32918799
HVSMEm0018O23r2_at	40.3	high	snp_8387	3H_20	1	69618
Contig11963_s_at	32.7	high	snp_8387	3H_20	1	206408
Contig10252_s_at	49.0	high	snp_8387	3H_20	1	2874449
Contig10253_at	111.1	high	snp_8387	3H_20	1	3419175
Contig6238_s_at	122.3	high	snp_8387	3H_20	1	3493361
HT09I19u_at	145.8	high	snp_8387	3H_20	1	19462649
Contig8051_at	170.3	high	snp_8383	3H_21	1	1167932
Contig7701_at	79.2	high	snp_8383	3H_21	1	1167932
Contig2724_s_at	91.5	high	snp_8383	3H_21	1	1261158
Contig2211_at	258.5	high	snp_8383	3H_21	1	2845914
Contig15714_at	183.4	high	snp_8383	3H_21	1	2845914
Contig11242_at	47.0	high	snp_8383	3H_21	1	4073240
Contig12430_at	109.3	high	snp_8383	3H_21	1	5595948
Contig9880_s_at	78.3	high	snp_8383	3H_21	1	5595948
Contig16253_s_at	32.6	high	snp_8383	3H_21	1	5896363
Contig10490_s_at	56.4	high	snp_8383	3H_21	1	5908305
Contig10488_s_at	162.5	high	snp_8383	3H_21	1	6241681
Contig6074_at	97.3	high	snp_8383	3H_21	1	6701468
Contig6073_at	33.6	high	snp_8383	3H_21	1	6766915
Contig8459_at	86.6	high	snp_8383	3H_21	1	7184840
Contig2390_s_at	67.6	high	snp_8383	3H_21	1	7262030
Contig2390_at	43.8	high	snp_8383	3H_21	1	7467512
Contig5517_at	54.2	high	snp_8383	3H_21	1	7568038
HT12O22u_s_at	49.7	high	snp_8383	3H_21	1	7675669
Contig19303_at	78.7	high	snp_8383	3H_21	1	7849447
Contig5204_at	105.0	high	snp_8383	3H_21	1	7926564
Contig6079_s_at	33.3	high	snp_8383	3H_21	1	8266390
Contig13085_at	76.2	high	snp_8383	3H_21	1	8566431
Contig17268_at	112.0	high	snp_8383	3H_21	1	8767676
Contig9872_at	80.5	high	snp_8383	3H_21	1	8889381
Contig25274_at	62.9	high	snp_8383	3H_21	1	8914558
Contig4768_s_at	101.5	high	snp_8383	3H_21	1	9114226
Contig4769_at	103.7	high	snp_8383	3H_21	1	9118213
Contig13719_at	49.5	high	snp_8383	3H_21	1	9118213
Contig7762_at	45.9	high	snp_8383	3H_21	1	9118213
Contig21834_at	140.5	high	snp_8383	3H_21	1	9172537
Contig13509_at	72.7	high	snp_8383	3H_21	1	9178676
Contig7654_at	39.6	high	snp_8383	3H_21	1	9208445
HB13E07r_at	60.3	high	snp_8383	3H_21	1	9910168
Contig12522_at	237.0	high	snp_8383	3H_21	1	10116020
Contig19834_at	192.0	high	snp_8383	3H_21	1	10116020
Contig18608_at	103.7	high	snp_8383	3H_21	1	10136937
Contig22228_at	50.9	high	snp_8383	3H_21	1	18067906
Contig15547_at	207.8	high	snp_8383	3H_21	1	19579739
Contig11228_at	93.3	high	snp_8383	3H_21	1	19804437
Contig4211_at	50.4	high	snp_8383	3H_21	1	21403577
Contig4212_s_at	264.8	high	snp_8383	3H_21	1	21597668
Contig7041_at	37.7	high	snp_8383	3H_21	1	21953614
Contig6573_at	37.9	high	snp_8383	3H_21	1	22409139
Contig8809_at	52.1	high	snp_8383	3H_21	1	23036434
Contig6621_at	43.8	high	snp_8383	3H_21	1	23310240
HA12A02u_at	55.9	high	snp_8383	3H_21	1	23315077
Contig13355_at	64.3	high	snp_8383	3H_21	1	23325189
Contig14709_at	69.8	high	snp_8383	3H_21	1	23841856
Contig14578_at	107.6	high	snp_8383	3H_21	1	24441991
Contig14579_s_at	94.0	high	snp_8383	3H_21	1	24472858
Contig17789_at	61.8	high	snp_8383	3H_21	1	24723659
HW07M17u_s_at	33.0	high	snp_8383	3H_21	1	24903707
Contig1924_at	39.4	high	snp_8383	3H_21	1	25250864
Contig10358_at	42.8	high	snp_8383	3H_21	1	25831240
Contig8826_at	131.9	high	snp_8383	3H_21	1	25916010
Contig8825_at	223.1	high	snp_8383	3H_21	1	26128012
Contig20512_at	88.1	high	snp_8383	3H_21	1	26249824
Contig20512_s_at	78.1	high	snp_8383	3H_21	1	26853580
Contig18431_at	53.0	high	snp_8383	3H_21	1	27212345
Contig7182_at	44.2	high	snp_8383	3H_21	1	27295764
Contig7183_at	81.1	high	snp_8383	3H_21	1	27422306
Contig9418_at	65.1	high	snp_8383	3H_21	1	27436834
Contig837_x_at	58.3	high	snp_8383	3H_21	1	27436834
Contig841_x_at	31.3	high	snp_8383	3H_21	1	28104280
Contig628_x_at	103.0	high	snp_8383	3H_21	1	28335879
Contig926_x_at	55.0	high	snp_8383	3H_21	1	28358553
Contig422_at	56.0	high	snp_8383	3H_21	1	30809009
EBpi01_SQ002_L03_at	129.1	high	snp_8383	3H_21	1	42018023
rbaal14c13_at	86.1	high	ABG399A	3H_22	1	6075417
Contig13517_s_at	35.6	high	ABG399A	3H_22	1	7454671
Contig12077_at	43.0	high	ABG399A	3H_22	1	23325189
Contig26380_at	39.3	high	ABG399A	3H_22	1	29732470
HY01F11u_at	43.1	high	ABG398	3H_23	1	7675832
Contig9685_at	41.8	high	ABG398	3H_23	1	7864577
Contig8122_at	36.5	high	ABG398	3H_23	1	8914558
Contig9828_at	52.3	high	ABG398	3H_23	1	27639153
Contig15306_at	51.3	high	ABG398	3H_23	1	35718462
Contig3380_s_at	54.4	high	KO1	3H_24	1	7554140
Contig3381_s_at	42.6	high	KO1	3H_24	1	26253084
Contig12536_at	34.1	high	snp_1577	3H_25	1	4723461
Contig12886_at	56.7	high	snp_1577	3H_25	1	5720986
HVSMEi0011K22r2_s_at	42.9	high	snp_1577	3H_25	1	6005829
Contig12346_at	102.5	high	snp_1577	3H_25	1	8783417
Contig12347_s_at	54.6	high	snp_1577	3H_25	1	8783417
Contig12347_at	30.1	high	snp_1577	3H_25	1	9004857
Contig2438_at	51.2	high	snp_1577	3H_25	1	13841744
Contig2447_x_at	41.7	high	snp_1577	3H_25	1	18920136
Contig17128_at	38.1	high	snp_1577	3H_25	1	24713535
Contig10984_at	33.0	high	snp_1577	3H_25	1	24755490
Contig23144_at	34.8	high	snp_1577	3H_25	1	28488580
Contig15063_s_at	31.6	high	snp_1577	3H_25	1	30647596
HV_CEb0004J20f_s_at	32.4	high	snp_9481	3H_26	1	2996395
HVSMEf0014D09r2_at	48.3	high	snp_9481	3H_26	1	6008696
Contig3642_at	71.3	high	snp_9481	3H_26	1	9255941
HVSMEb0006M02r2_s_at	55.4	high	snp_9481	3H_26	1	12326941
Contig6092_at	79.3	high	snp_9481	3H_26	1	27605404
Contig10779_at	32.0	high	snp_9481	3H_26	1	27605404
Contig21093_at	155.5	high	snp_9481	3H_26	1	27993594
Contig12627_at	56.1	high	snp_9481	3H_26	1	28074766
Contig25620_at	130.8	high	snp_9481	3H_26	1	28247798
Contig20832_at	101.4	high	snp_9481	3H_26	1	28701355
Contig20832_s_at	30.4	high	snp_9481	3H_26	1	28823023
Contig13474_at	33.4	high	snp_2804	3H_27	1	1261158
Contig14077_at	51.5	high	snp_2804	3H_27	1	6908933
rbaal5k15_s_at	36.8	high	snp_2804	3H_27	1	8336226
HVSMEg0005B12r2_at	97.7	high	snp_2804	3H_27	1	8487384
Contig9871_at	30.1	high	snp_2804	3H_27	1	8756172
Contig14238_at	49.3	high	snp_2804	3H_27	1	12326941
HW05J24u_s_at	36.7	high	snp_2804	3H_27	1	16807264
Contig8734_at	33.5	high	snp_2804	3H_27	1	21314607
Contig7604_at	50.5	high	snp_2804	3H_27	1	21403577
Contig10872_at	30.6	high	snp_2804	3H_27	1	23237522
EBro04_SQ002_I16_s_at	51.3	high	snp_2804	3H_27	1	24903707
Contig1481_at	80.8	high	snp_2804	3H_27	1	24911502
Contig1481_x_at	119.7	high	snp_2804	3H_27	1	27993594
Contig23540_at	33.3	high	snp_2804	3H_27	1	28288587
Contig22691_at	166.7	high	snp_2804	3H_27	1	28488580
Contig10020_at	33.3	high	snp_2804	3H_27	1	28604547
Contig7404_at	49.8	high	snp_2804	3H_27	1	28714006
Contig7403_s_at	131.0	high	snp_2804	3H_27	1	28872257
Contig7607_at	150.4	high	snp_2804	3H_27	1	28875541
HW02B01u_at	30.9	high	snp_6207	3H_28	1	9114226
Contig8615_at	34.6	high	snp_6207	3H_28	1	22254793
HVSMEf0020F06r2_s_at	35.7	high	snp_6207	3H_28	1	26955766
HVSMEf0020F06r2_at	41.1	high	snp_6207	3H_28	1	27111201
Contig8657_at	41.8	high	snp_6207	3H_28	1	29479576
HU05K13u_at	181.9	high	snp_6207	3H_28	1	29485110
HU05K13u_s_at	90.0	high	snp_6207	3H_28	1	29573689
rbags18j12_s_at	64.5	high	snp_6207	3H_28	1	29641030
Contig8944_at	53.7	high	snp_6207	3H_28	1	29691374
Contig13562_at	124.5	high	snp_6207	3H_28	1	29712493
Contig15496_at	35.1	high	snp_6207	3H_28	1	42777771
Contig10973_at	45.6	high	snp_16481	3H_29	1	4813647
Contig12356_at	37.3	high	snp_16481	3H_29	1	10969659
Contig7156_at	61.5	high	snp_16481	3H_29	1	28565479
HVSMEc0013C11r2_at	38.3	high	snp_16481	3H_29	1	29750433
HC111D12_T3_at	70.0	high	snp_16481	3H_29	1	29899503
Contig17338_at	33.9	high	snp_16481	3H_29	1	29927992
HV_CEb0012P03f_at	52.8	high	snp_16481	3H_29	1	30061949
Contig1956_s_at	62.0	high	snp_16481	3H_29	1	30112802
Contig19772_at	41.2	high	snp_16481	3H_29	1	30133718
Contig7821_at	38.0	high	snp_16481	3H_29	1	30231637
Contig17954_at	120.6	high	snp_16481	3H_29	1	30297613
HVSMEb0015I01r2_at	80.4	high	snp_16481	3H_29	1	30607659
Contig12629_s_at	37.7	high	DD1.1B	3H_30	1	30147576
Contig12403_at	72.9	high	DD1.1B	3H_30	1	30220876
Contig11536_at	187.7	high	DD1.1B	3H_30	1	30297613
Contig20504_at	150.5	high	DD1.1B	3H_30	1	30330379
Contig20176_at	75.5	high	DD1.1B	3H_30	1	30350656
Contig7831_at	133.1	high	DD1.1B	3H_30	1	30507453
Contig8064_at	54.1	high	DD1.1B	3H_30	1	30578268
Contig2048_at	60.2	high	DD1.1B	3H_30	1	30675782
Contig5666_at	141.0	high	DD1.1B	3H_30	1	30740422
Contig20506_at	96.5	high	DD1.1B	3H_30	1	30740422
Contig8431_at	82.3	high	DD1.1B	3H_30	1	30776054
Contig17573_at	47.6	high	DD1.1B	3H_30	1	30815032
Contig8849_at	40.3	high	DD1.1B	3H_30	1	30993490
Contig6873_at	56.1	high	DD1.1B	3H_30	1	31224595
Contig8601_s_at	38.3	high	DD1.1B	3H_30	1	31686047
Contig13971_at	52.3	high	DD1.1B	3H_30	1	31853962
Contig1636_at	84.7	high	DD1.1B	3H_30	1	42787403
Contig13308_at	99.2	high	snp_1827	3H_31	1	30974360
Contig13392_at	87.9	high	snp_1827	3H_31	1	31018300
Contig11952_at	115.6	high	snp_1827	3H_31	1	31065548
Contig11378_at	114.2	high	snp_1827	3H_31	1	31065548
Contig26136_at	50.1	high	snp_1827	3H_31	1	31145840
Contig1786_s_at	68.3	high	snp_1827	3H_31	1	31168639
Contig3835_s_at	65.4	high	snp_1827	3H_31	1	31213186
Contig3835_at	35.9	high	snp_1827	3H_31	1	31302613
Contig17974_at	30.9	high	snp_1827	3H_31	1	31302613
Contig3802_at	59.6	high	snp_9771	3H_32	1	31326046
Contig432_x_at	44.3	high	snp_7761	3H_33	1	31213186
Contig617_x_at	50.3	high	PSR156	3H_34	1	31686047
Contig6_x_at	39.9	high	snp_2677	3H_35	1	31627032
HVSMEm0020E13r2_at	39.1	high	snp_2315	3H_36	1	10165775
Contig3100_at	103.5	high	snp_2315	3H_36	1	31883685
Contig11768_at	30.5	high	snp_2315	3H_36	1	32421251
Contig10586_at	93.7	high	snp_1176	3H_37	1	19427004
Contig13064_at	38.5	high	snp_1176	3H_37	1	29863554
Contig3533_at	60.7	high	snp_1176	3H_37	1	31915903
HVSMEk0009B02r2_at	51.1	high	snp_1176	3H_37	1	31915903
HW02D01u_at	154.5	high	snp_1176	3H_37	1	32054863
Contig11122_s_at	92.2	high	snp_1176	3H_37	1	32069629
Contig11121_at	69.9	high	snp_1176	3H_37	1	32093478
Contig12254_at	109.6	high	snp_1176	3H_37	1	32141441
HVSMEa0001M23r2_at	63.4	high	snp_1176	3H_37	1	32141441
Contig22088_at	34.1	high	snp_1176	3H_37	1	32143622
Contig7629_at	160.7	high	snp_1176	3H_37	1	32166484
Contig11368_at	122.2	high	snp_1176	3H_37	1	32420989
Contig1820_at	99.7	high	snp_1176	3H_37	1	32457439
Contig11602_at	79.9	high	snp_1176	3H_37	1	32457439
HY07L14u_at	59.0	high	snp_1176	3H_37	1	32464214
Contig2753_at	50.1	high	snp_1176	3H_37	1	32508640
HK04L12r_s_at	84.6	high	snp_1176	3H_37	1	32516604
Contig14466_at	39.7	high	snp_1176	3H_37	1	32516779
HS03N12u_at	38.2	high	snp_1176	3H_37	1	32548226
Contig3452_at	44.5	high	JS68D	3H_38	1	28202487
Contig3448_s_at	32.9	high	JS68D	3H_38	1	30916707
Contig16205_at	39.4	high	JS68D	3H_38	1	32659625
HV_CEb0024B09r2_s_at	110.0	high	JS68D	3H_38	1	32673737
Contig8115_s_at	73.9	high	JS68D	3H_38	1	32673737
Contig13107_at	242.8	high	JS68D	3H_38	1	32677361
Contig20583_s_at	40.0	high	JS68D	3H_38	1	32677361
Contig17301_at	68.1	high	JS68D	3H_38	1	32777730
Contig6446_at	127.9	high	JS68D	3H_38	1	32843876
Contig6445_at	52.9	high	JS68D	3H_38	1	32870152
Contig16847_at	99.0	high	JS68D	3H_38	1	32918799
Contig8371_at	41.0	high	JS68D	3H_38	1	33095466
rbaal23n02_s_at	95.8	high	JS68D	3H_38	1	33179387
Contig3345_at	79.6	high	JS68D	3H_38	1	33184933
Contig15396_at	80.3	high	JS68D	3H_38	1	33196141
Contig6378_s_at	47.8	high	JS68D	3H_38	1	33386035
Contig6346_at	32.7	high	JS68D	3H_38	1	39261599
HU12O04u_s_at	50.3	high	JS68D	3H_38	1	41862468
Contig6802_at	50.3	high	JS68D	3H_38	1	41862468
Contig14695_at	47.5	high	JS68D	3H_38	1	41862468
Contig7749_at	31.3	high	ksuG59	3H_39	1	33273781
Contig7748_s_at	53.2	high	ksuG59	3H_39	1	33283762
Contig7748_at	76.4	high	ksuG59	3H_39	1	33416058
Contig19851_at	47.0	high	ksuG59	3H_39	1	39261599
Contig5048_s_at	128.4	high	MWG555B	3H_40	1	33528581
Contig12246_at	72.1	high	MWG555B	3H_40	1	33591209
Contig16251_at	57.3	high	MWG555B	3H_40	1	33591209
Contig16494_at	152.0	high	snp_3266	3H_41	1	9884416
Contig16494_s_at	149.1	high	snp_3266	3H_41	1	34025976
Contig18080_at	121.5	high	snp_3266	3H_41	1	34360007
Contig911_s_at	36.7	high	snp_3266	3H_41	1	34360007
Contig17473_at	108.0	high	snp_3266	3H_41	1	34468626
Contig23231_at	35.9	high	snp_3266	3H_41	1	34468626
Contig12102_at	102.1	high	snp_3266	3H_41	1	34622500
Contig8727_s_at	47.6	high	ABG453	3H_43	1	9884416
Contig12853_at	67.4	high	ABG453	3H_43	1	34743837
Contig7137_at	95.5	high	ABG453	3H_43	1	34840966
Contig7138_s_at	217.7	high	ABG453	3H_43	1	34913959
Contig8687_at	98.1	high	ABG453	3H_43	1	34969643
Contig8687_s_at	37.5	high	snp_1622	3H_44	1	33968802
Contig20303_at	63.6	high	snp_1622	3H_44	1	34982302
Contig20746_at	35.1	high	snp_963	3H_45	1	22464891
Contig12873_at	50.3	high	snp_963	3H_45	1	35161430
EBpi03_SQ003_C01_s_at	87.6	high	snp_963	3H_45	1	35189336
HM11C20r_at	55.6	high	snp_963	3H_45	1	35290491
Contig14620_at	46.3	high	snp_963	3H_45	1	35290491
Contig21240_at	44.7	high	snp_963	3H_45	1	35412437
Contig14921_s_at	39.0	high	snp_963	3H_45	1	36681358
HK06G13r_s_at	59.6	high	MWG571A	3H_46	1	38438961
Contig13332_at	98.2	high	MWG571A	3H_46	1	38447609
HZ40A08r_at	40.4	high	CDO345	3H_49	1	37348393
Contig13806_at	74.9	high	CDO345	3H_49	1	37846391
Contig14345_at	59.7	high	CDO345	3H_49	1	37846391
Contig15210_at	125.0	high	CDO345	3H_49	1	38224296
Contig4225_at	56.0	high	snp_1291	3H_50	1	37376740
Contig21140_at	40.1	high	snp_1291	3H_50	1	37771518
baak12i08_s_at	62.7	high	snp_1291	3H_50	1	37841667
Contig8162_at	54.4	high	snp_1291	3H_50	1	37862801
Contig21613_at	83.6	high	snp_1291	3H_50	1	37914964
Contig13895_at	78.2	high	snp_1291	3H_50	1	38122445
Contig13847_s_at	34.7	high	snp_1291	3H_50	1	38275729
Contig13848_at	57.7	high	snp_1898	3H_51	1	36341546
Contig21068_at	99.8	high	snp_1898	3H_51	1	37343933
Contig11892_at	107.3	high	snp_1898	3H_51	1	37460552
Contig4298_at	183.3	high	snp_1898	3H_51	1	37504302
Contig4299_at	87.0	high	snp_1898	3H_51	1	37596660
Contig24041_at	39.4	high	snp_1898	3H_51	1	37771518
Contig12418_at	54.8	high	snp_1898	3H_51	1	37878839
Contig25599_at	107.1	high	snp_1898	3H_51	1	38017149
Contig21442_at	39.0	high	snp_1898	3H_51	1	39327531
Contig24387_at	30.4	high	snp_2660	3H_52	1	34298035
HVSMEa0014K05r2_at	63.7	high	snp_2660	3H_52	1	36506976
Contig4994_at	35.9	high	snp_2660	3H_52	1	38090281
Contig3972_at	32.5	high	CDO113B	3H_53	1	36328091
Contig5580_s_at	58.7	high	CDO113B	3H_53	1	36357818
Contig20612_at	81.0	high	CDO113B	3H_53	1	36776800
Contig3442_at	82.8	high	His4B	3H_54	1	35718462
HZ50B24r_s_at	34.8	high	His4B	3H_54	1	35718462
Contig19027_at	61.5	high	His4B	3H_54	1	35744023
Contig5336_s_at	119.8	high	His4B	3H_54	1	35835369
Contig5335_at	49.6	high	His4B	3H_54	1	35930841
Contig5333_s_at	44.9	high	His4B	3H_54	1	35939943
Contig19446_at	44.9	high	His4B	3H_54	1	35939943
Contig3660_at	36.1	high	His4B	3H_54	1	36009166
Contig13919_at	31.8	high	His4B	3H_54	1	36034712
Contig21106_at	35.3	high	His4B	3H_54	1	36728556
Contig10018_at	130.7	high	His4B	3H_54	1	38853236
HU14P02u_s_at	60.9	high	His4B	3H_54	1	38861672
Contig7928_s_at	80.6	high	His4B	3H_54	1	38885230
Contig17664_at	73.7	high	His4B	3H_54	1	38972557
Contig23823_at	62.0	high	His4B	3H_54	1	39079464
Contig1164_at	60.3	high	His4B	3H_54	1	39079464
Contig1121_x_at	39.6	high	His4B	3H_54	1	39122687
Contig1125_x_at	31.4	high	His4B	3H_54	1	39224280
rbags21h11_at	93.5	high	His4B	3H_54	1	39229574
Contig1128_x_at	33.7	high	His4B	3H_54	1	39229574
Contig1122_s_at	48.6	high	His4B	3H_54	1	39292980
Contig9094_at	65.6	high	His4B	3H_54	1	39320652
Contig20654_at	142.6	high	His4B	3H_54	1	39331855
HVSMEn0005G15f_s_at	98.4	high	His4B	3H_54	1	39546305
Contig13105_s_at	44.4	high	His4B	3H_54	1	39570792
Contig9448_at	52.3	high	His4B	3H_54	1	39571459
HW07B22u_s_at	65.3	high	His4B	3H_54	1	39634312
Contig12274_at	40.2	high	snp_2335	3H_55	1	38580899
rbags18f19_at	108.0	high	snp_2335	3H_55	1	38584858
Contig16209_at	42.7	high	snp_2335	3H_55	1	38605879
Contig15614_at	30.5	high	snp_2335	3H_55	1	38640480
HS16H11u_at	49.5	high	snp_2335	3H_55	1	38820969
Contig23610_at	71.0	high	snp_2335	3H_55	1	38868667
Contig5219_s_at	57.0	high	snp_2335	3H_55	1	39932566
Contig7331_at	146.5	high	snp_2335	3H_55	1	40010287
HU10E12u_s_at	43.6	high	snp_2335	3H_55	1	40068555
Contig8337_at	40.9	high	mPub	3H_57	1	40281378
rbah15o14_s_at	77.7	high	ABG389	3H_58	1	40500139
Contig2964_at	39.5	high	ABG389	3H_58	1	40562037
Contig16042_at	71.7	high	ABG389	3H_58	1	40971463
Contig18161_at	38.2	high	ABG389	3H_58	1	41291089
Contig8408_at	44.1	high	ABG389	3H_58	1	41321152
Contig10964_at	179.4	high	ABC161	3H_59	1	40502554
Contig1916_s_at	48.9	high	ABC161	3H_59	1	40712161
Contig7879_at	107.4	high	ABC161	3H_59	1	40773120
HVSMEa0001E11r2_x_at	175.9	high	ABC161	3H_59	1	40956348
HVSMEa0001E11r2_at	96.6	high	Y617RB	3H_60	1	40890382
Contig7897_at	31.2	high	Y617RB	3H_60	1	41057356
Contig19528_at	50.6	high	Y617RB	3H_60	1	41107291
Contig19857_at	50.5	high	snp_5110	3H_61	1	40981087
Contig14495_at	67.8	high	snp_1106	3H_63	1	40888210
Contig15559_at	157.8	high	snp_1106	3H_63	1	41297904
Contig18956_at	33.5	high	ABA302	3H_64	1	17887607
Contig16611_at	49.5	high	ABA302	3H_64	1	41169123
Contig8208_at	45.0	high	ABA302	3H_64	1	41169123
HVSMEm0008F11r2_at	43.0	high	ABA302	3H_64	1	41191216
Contig5503_s_at	169.7	high	ABA302	3H_64	1	41336091
Contig14209_at	50.0	high	ABA302	3H_64	1	41520199
HV_CEa0014N20r2_at	50.9	high	MWG902	3H_65	1	41139395
Contig17632_at	47.8	high	MWG902	3H_65	1	41301629
Contig7845_at	53.0	high	MWG902	3H_65	1	41332828
Contig13004_at	35.7	high	snp_76	3H_66	1	40934386
Contig7199_at	43.9	high	snp_76	3H_66	1	41188676
Contig8046_at	48.2	high	snp_4270	3H_70	1	41198733
Contig14307_at	115.7	high	snp_4270	3H_70	1	41397603
Contig13743_at	136.5	high	snp_4270	3H_70	1	41417152
Contig16521_at	108.5	high	snp_4270	3H_70	1	41422760
Contig15351_s_at	128.2	high	snp_4270	3H_70	1	41431903
HI04E24r_s_at	83.1	high	snp_4270	3H_70	1	41431903
HVSMEg0006O20r2_at	89.9	high	ABG654	3H_71	1	41454526
Contig24376_at	34.4	high	ABG655B	3H_72	1	41195193
Contig11867_at	121.6	high	ABC174	3H_73	1	41470301
Contig15357_at	34.2	high	ABC174	3H_73	1	41535561
Contig15356_at	241.7	high	Glb4	3H_74	1	25831240
rbags16i08_s_at	176.0	high	Glb4	3H_74	1	25831240
Contig2747_s_at	152.3	high	Glb4	3H_74	1	41578082
HI04O04u_at	94.0	high	Glb4	3H_74	1	41578082
Contig1758_s_at	85.1	high	Glb4	3H_74	1	41578082
Contig1454_at	53.2	high	Glb4	3H_74	1	41637984
HV08O08u_s_at	30.4	high	Glb3	3H_75	1	41877872
Contig13773_at	140.1	high	Glb3	3H_75	1	41905683
Contig9740_s_at	160.3	high	Glb3	3H_75	1	42018023
HA12B04u_at	35.7	high	Glb3	3H_75	1	42948667
Contig16567_at	86.9	high	snp_4621	3H_76	1	42128836
Contig10854_s_at	66.3	high	snp_4621	3H_76	1	42145130
Contig14021_at	72.7	high	snp_4621	3H_76	1	42151936
Contig11505_at	249.9	high	snp_4621	3H_76	1	42166847
Contig24996_at	44.7	high	snp_4403	3H_77	1	29947803
HZ01H01u_at	105.7	high	snp_4403	3H_77	1	42180867
Contig19439_at	115.8	high	snp_4403	3H_77	1	42213916
EBro01_SQ004_K17_s_at	62.1	high	snp_4403	3H_77	1	42213916
Contig16291_at	146.3	high	snp_4403	3H_77	1	42281527
HVSMEk0002B12r2_at	60.0	high	snp_4403	3H_77	1	42352542
Contig5281_at	34.3	high	snp_4403	3H_77	1	42394633
U19359_s_at	49.4	high	snp_4403	3H_77	1	42407915
HB26O11r_at	33.2	high	snp_4403	3H_77	1	43193462
Contig11423_at	129.0	high	ABG495B	3H_78	1	11568088
Contig5075_s_at	43.1	high	ABG495B	3H_78	1	14947054
Contig12790_at	154.8	high	ABG495B	3H_78	1	39820022
Contig12777_at	43.9	high	ABG495B	3H_78	1	42413401
Contig5434_at	169.1	high	ABG495B	3H_78	1	42504684
HS06C19u_s_at	159.6	high	ABG495B	3H_78	1	42556433
Contig3041_at	98.0	high	ABG495B	3H_78	1	42556433
Contig19734_at	56.4	high	ABG495B	3H_78	1	42564306
Contig11372_at	163.4	high	ABG495B	3H_78	1	42595750
Contig12640_at	47.6	high	ABG495B	3H_78	1	42602391
Contig12053_at	69.7	high	ABG495B	3H_78	1	42662602
Contig23240_at	145.5	high	ABG495B	3H_78	1	42728026
Contig13892_at	97.6	high	MWG041	3H_79	1	2845914
Contig10291_at	115.0	high	MWG041	3H_79	1	42682124
Contig25955_at	69.6	high	MWG041	3H_79	1	42682124
Contig19157_at	116.3	high	ABC166	3H_80	1	42756350
Contig12256_at	33.4	high	snp_1042	3H_81	1	41541160
Contig3966_at	177.4	high	snp_1042	3H_81	1	42174554
Contig16614_at	36.8	high	snp_1042	3H_81	1	42728026
HVSMEg0007I24r2_at	96.8	high	snp_1042	3H_81	1	42743438
HV_CEb0003E19r2_x_at	34.5	high	snp_1042	3H_81	1	42754200
HV_CEb0003E19r2_at	166.8	high	snp_1042	3H_81	1	42787403
Contig14969_at	102.2	high	snp_1042	3H_81	1	42935890
Contig24782_at	42.2	high	snp_1042	3H_81	1	42935890
Contig6495_at	143.5	high	snp_1042	3H_81	1	42948667
rbah54a21_s_at	86.6	high	snp_1042	3H_81	1	42953169
Contig8606_at	45.2	high	snp_13112	3H_82	1	42874549
HVSMEb0005B15f_s_at	146.6	high	snp_13112	3H_82	1	42935890
HVSMEm0012K15r2_at	270.9	high	snp_13112	3H_82	1	42941662
Contig20765_at	96.8	high	snp_13112	3H_82	1	42953169
Contig15771_at	31.2	high	TLM2	3H_83	1	42754200
Contig2456_at	58.3	high	ABG319B	3H_84	1	42904665
Contig10568_at	33.1	high	ABC172	3H_85	1	3983449
Contig12807_at	74.6	high	WG622	4H_02	1	23962223
Contig18801_at	110.9	high	snp_6603	4H_15	1	17545156
Contig10057_at	99.0	high	ABC303	4H_18	1	4394454
Contig10373_at	86.6	high	snp_1756	4H_21	1	16413616
Contig8502_at	57.5	high	snp_1756	4H_21	1	18465157
Contig13676_at	32.1	high	MWG058	4H_24	1	8058660
Contig23442_at	66.5	high	snp_4555	4H_40	1	28719701
Contig8790_at	81.2	high	snp_4039	4H_43	1	1512639
Contig9212_s_at	294.6	high	snp_954	4H_55	1	38191600
Contig9211_at	77.7	high	snp_5206	5H_02	1	15900213
Contig12382_at	56.1	high	ABC483	5H_05	1	25250864
Contig4632_s_at	44.7	high	snp_1142	5H_10	1	15498725
HU05I16u_at	55.4	high	ABG705A	5H_13	1	39769722
EBem08_SQ004_K17_at	34.5	high	snp_9991	5H_14	1	32157027
Contig9693_at	78.0	high	ABR336	5H_16	1	32157027
Contig14633_at	62.9	high	ABR336	5H_16	1	32157027
Contig6028_s_at	35.5	high	CDO749	5H_19	1	12684225
Contig6370_at	225.2	high	B12DB	5H_24	1	1246683
Contig3927_s_at	88.5	high	B12DB	5H_24	1	18023993
HV12A17u_s_at	52.2	high	B12DB	5H_24	1	27115417
Contig3926_x_at	81.7	high	snp_7856	5H_25	1	18023993
Contig14657_at	46.2	high	snp_7856	5H_25	1	27115417
HVSMEm0003C15r2_s_at	102.1	high	snp_7856	5H_25	1	39769722
Contig1637_s_at	38.3	high	snp_7856	5H_25	1	41417152
Contig1637_at	63.4	high	snp_8836	5H_31	1	23352964
Contig17576_at	38.6	high	snp_7895	5H_36	1	4446678
HV04H12r_at	56.6	high	ABC324	5H_37	1	18469727
Contig20809_at	33.1	high	snp_8107	5H_38	1	1755532
HY04I03T_at	206.8	high	snp_8107	5H_38	1	26904848
Contig17819_at	183.0	high	snp_8107	5H_38	1	26904848
Contig5761_s_at	61.2	high	snp_4344	5H_42	1	18067906
Contig21378_at	165.4	high	snp_4344	5H_42	1	19765539
Contig9887_at	75.1	high	snp_1300	5H_47	1	40014161
Contig23141_at	95.1	high	snp_1300	5H_47	1	42207376
Contig9885_at	244.6	high	snp_2984	5H_51	1	2845914
Contig10278_at	43.6	high	snp_2984	5H_51	1	2845914
Contig7902_at	80.2	high	WG908	5H_59	1	30620790
Contig16393_at	184.5	high	FBA351	5H_60	1	41022513
Contig9761_at	176.1	high	FBA351	5H_60	1	41022513
Contig18638_at	48.4	high	snp_2746	5H_61	1	25925299
Contig6115_at	30.9	high	ABG496	5H_65	1	23934211
Contig18370_at	163.6	high	ABG496	5H_65	1	24109678
Contig19223_at	161.7	high	snp_930	5H_71	1	29769499
Contig19050_at	48.3	high	CDO484	5H_72	1	22409139
Contig11926_s_at	169.2	high	snp_6240	5H_84	1	42953169
Contig11927_at	135.8	high	Nar1	6H_06	1	13923812
Contig12751_at	202.8	high	snp_1851	6H_11	1	36341546
Contig14838_at	197.6	high	snp_1851	6H_11	1	36341546
Contig25904_at	37.4	high	snp_1851	6H_11	1	36341546
Contig7768_s_at	211.6	high	ABC152A	6H_13	1	2845914
Contig19362_at	126.0	high	ABC152A	6H_13	1	2845914
Contig10745_at	108.9	high	snp_1066	6H_15	1	23969695
HB09A17T_s_at	79.8	high	snp_4611	6H_16	1	13522243
Contig13352_at	232.8	high	DD1.1C	6H_17	1	1246683
Contig5195_at	34.2	high	PSR106A	6H_18	1	42953169
Contig16887_at	47.7	high	snp_3164	6H_20	1	6374063
Contig9671_s_at	90.9	high	Ldh1	6H_21	1	36341546
Contig9672_at	257.7	high	snp_1588	6H_22	1	2845914
Contig9390_at	49.9	high	snp_3379	6H_24	1	19295852
EBro07_SQ002_K15_x_at	152.5	high	snp_1009	6H_28	1	42751712
Contig1493_at	231.2	high	snp_810	6H_30	1	25441084
Contig1498_s_at	50.9	high	ksuD17	6H_34	1	42924850
EBro03_SQ003_J21_at	40.0	high	cMWG684D	6H_41	1	20388808
Contig1868_at	110.4	high	snp_1969	6H_46	1	14429394
Contig1868_s_at	65.2	high	BCD1975	7H_05	1	4323144
Contig8488_at	34.1	high	snp_6394	7H_15	1	42772849
HM04F16u_at	43.3	high	His3A	7H_18	1	42772849
Contig3360_at	139.3	high	ABC169A	7H_21	1	12482404
Contig16597_at	207.8	high	ksuA1A	7H_29	1	2825732
EBem10_SQ003_I08_s_at	45.5	high	snp_943	7H_39	1	1946389
Contig7083_at	80.7	high	snp_2669	7H_40	1	16286363
Contig14972_s_at	30.5	high	HVM002B-2	7H_44	1	23934211
Contig14973_at	142.8	high	snp_400	7H_48	1	19835214
Contig14972_at	54.9	high	snp_5480	7H_52	1	332611
Contig8352_at	138.9	high	snp_5480	7H_52	1	7354422
HVSMEl0014P01r2_at	38.2	high	snp_5480	7H_52	1	43366832
Contig9909_at	97.0	high	snp_8725	7H_56	1	23352964
HW01H17u_at	165.7	high	Hsp17	7H_57	1	23416222
HVSMEg0005N10r2_at	59.8	high	Hsp17	7H_57	1	39261599
Contig9965_at	56.1	high	Amy2	7H_58	1	14775590
Contig7811_s_at	44.7	high	Amy2	7H_58	1	14775590
Contig19891_at	56.6	high	RZ242	7H_59	1	19528126
Contig10776_at	40.4	high	TLM1	7H_61	1	25376261
Contig12883_at	86.6	high	snp_7180	7H_73	1	39828211
Contig6933_s_at	228.4	high	snp_931	1H_02	2	25184705
Contig7191_at	51.7	high	Chs3	1H_06	2	12604147
Contig3217_s_at	187.1	high	snp_2151	1H_13	2	25184705
Contig3216_at	114.5	high	snp_2151	1H_13	2	25184705
Contig3215_s_at	126.9	high	ABG074	1H_14	2	25184705
Contig3214_at	58.6	high	ABG074	1H_14	2	25184705
Contig25891_at	86.1	high	snp_3280	1H_15	2	6672908
HV09P10u_at	32.1	high	snp_243	1H_25	2	6979535
Contig11149_at	88.4	high	Pcr2	1H_28	2	35657708
Contig18878_at	51.0	high	snp_4178	1H_31	2	31591762
Contig7028_at	111.1	high	snp_4178	1H_31	2	35766329
Contig14849_at	51.9	high	DAK123B	1H_36	2	5569801
Contig4818_at	128.1	high	DAK123B	1H_36	2	7621905
Contig19793_at	52.5	high	ABG464	1H_39	2	12015471
Contig21229_at	230.6	high	ABC307A	1H_43	2	19585409
HV_CEb0008E13r2_at	120.8	high	cMWG706A	1H_44	2	15691973
Contig22323_at	231.5	high	ABC257	1H_45	2	13059121
Contig5752_s_at	84.4	high	ABC257	1H_45	2	27222966
Contig12143_at	30.9	high	BCD1930	1H_48	2	13417118
HVSMEg0001O23r2_at	147.2	high	snp_4027	1H_52	2	7706618
Contig12360_at	182.3	high	ABG058	2H_05	2	28667136
Contig14196_at	251.2	high	Chs1B	2H_07	2	10504701
Contig10240_at	133.9	high	Chs1B	2H_07	2	22209370
Contig10949_at	35.2	high	MWG858	2H_18	2	25394018
Contig12675_s_at	33.9	high	MWG858	2H_18	2	35553789
Contig2401_at	30.8	high	ABG358	2H_20	2	15885668
HY09L01u_s_at	30.2	high	ABG358	2H_20	2	15885668
Contig8049_at	31.0	high	ABG358	2H_20	2	18531301
Contig5914_at	38.2	high	Adh8	2H_32	2	4460297
Contig25740_at	37.8	high	Adh8	2H_32	2	7628246
Contig9227_at	47.7	high	MWG557	2H_35	2	18699833
Contig16057_at	36.7	high	CDO537	2H_36	2	33492293
HVSMEi0003A10r2_s_at	33.6	high	snp_721	2H_37	2	1145837
HI09F04r_at	173.1	high	snp_721	2H_37	2	1207635
Contig8087_at	36.5	high	snp_721	2H_37	2	2239226
Contig17520_at	41.2	high	snp_721	2H_37	2	4942072
Contig11247_at	49.0	high	snp_721	2H_37	2	15186390
Contig12168_at	39.1	high	snp_721	2H_37	2	15480056
Contig23672_at	73.9	high	snp_721	2H_37	2	19949786
Contig25428_at	233.0	high	snp_721	2H_37	2	25402499
Contig25428_x_at	221.2	high	snp_721	2H_37	2	25402499
Contig20672_s_at	142.5	high	snp_721	2H_37	2	25402499
Contig20672_x_at	125.2	high	snp_721	2H_37	2	25402499
Contig7273_s_at	100.5	high	snp_721	2H_37	2	25402499
Contig8507_at	79.1	high	snp_721	2H_37	2	28749301
Contig3950_at	59.1	high	snp_721	2H_37	2	29935779
Contig10317_at	38.0	high	snp_721	2H_37	2	29935779
Contig16478_at	39.8	high	snp_721	2H_37	2	31204346
Contig651_at	47.0	high	snp_721	2H_37	2	33936155
Contig8969_at	194.0	high	snp_721	2H_37	2	35675461
HV_CEb0021G14r2_at	59.8	high	snp_1114	2H_38	2	28778718
Contig14900_at	36.3	high	Hvex1	2H_39	2	7470926
Contig6774_at	83.6	high	Hvex1	2H_39	2	18764089
Contig17196_at	48.6	high	Hvex1	2H_39	2	19744245
Contig9333_s_at	36.9	high	ABC152D	2H_45	2	859877
Contig9333_at	35.2	high	ABC152D	2H_45	2	859877
Contig17315_at	124.6	high	MWG865	2H_46	2	25184705
Contig7809_at	32.9	high	snp_3806	2H_49	2	1819090
Contig18153_at	30.7	high	snp_4717	2H_50	2	1056830
Contig6783_at	70.6	high	snp_4717	2H_50	2	21155500
Contig17837_at	48.0	high	snp_4717	2H_50	2	30750806
Contig22998_at	185.8	high	snp_8434	2H_53	2	25402499
Contig6878_at	31.3	high	snp_4331	2H_54	2	23767238
HY10B09u_s_at	56.7	high	snp_4331	2H_54	2	34361610
Contig21572_at	34.4	high	snp_4280	2H_55	2	1986422
HY07D14u_s_at	49.0	high	snp_3469	2H_57	2	26234257
Contig21116_at	45.9	high	snp_7804	2H_58	2	10705002
Contig4928_at	67.6	high	snp_7804	2H_58	2	26234257
HI05O15u_at	61.4	high	snp_7804	2H_58	2	27928820
Contig1242_at	90.0	high	snp_4419	2H_62	2	27038450
Contig1237_s_at	41.5	high	MWG503	2H_63	2	27038450
HY09G09u_at	30.1	high	ABG723	2H_65	2	35307727
EBem05_SQ003_F24_s_at	34.3	high	snp_3180	2H_67	2	26923889
HS09N08u_at	50.7	high	snp_1381	2H_68	2	8422924
HVSMEf0011A08r2_at	147.7	high	snp_285	2H_71	2	10359558
EBro07_SQ003_G24_s_at	31.1	high	ABC157	2H_72	2	22620405
Contig21183_at	101.1	high	snp_8375	2H_73	2	31748587
Contig11420_at	98.7	high	ABA005	2H_86	2	13280877
HU04A08u_at	34.0	high	snp_1354	3H_09	2	27335863
X93170_at	68.4	high	snp_3886	3H_12	2	22327413
Contig8017_at	180.5	high	snp_1074	3H_16	2	10437391
Contig11188_at	197.5	high	MWG014	3H_18	2	6515996
Contig7333_at	89.2	high	MWG014	3H_18	2	33809546
Contig21432_at	109.6	high	CDO1435	3H_19	2	13144842
Contig25746_at	126.0	high	CDO1435	3H_19	2	35280919
Contig4386_at	33.5	high	snp_8387	3H_20	2	4542759
Contig1539_s_at	48.7	high	snp_8387	3H_20	2	22327413
Contig26122_at	68.3	high	snp_8383	3H_21	2	4115853
HV_CEa0010G01r2_at	73.3	high	snp_8383	3H_21	2	10622198
Contig23503_at	205.1	high	snp_8383	3H_21	2	10758955
Contig13494_at	145.1	high	snp_8383	3H_21	2	21155500
Contig7273_at	173.1	high	snp_8383	3H_21	2	25402499
Contig25962_at	120.4	high	snp_1577	3H_25	2	19543869
Contig23369_at	77.6	high	snp_1577	3H_25	2	21581898
Contig12120_at	30.3	high	snp_2804	3H_27	2	2770010
Contig25702_at	37.5	high	snp_16481	3H_29	2	19613375
Contig8854_at	38.9	high	snp_16481	3H_29	2	25437006
Contig15587_at	108.9	high	snp_1176	3H_37	2	9479608
Contig14498_at	42.0	high	snp_1176	3H_37	2	23738240
Contig6797_at	66.2	high	JS68D	3H_38	2	22307266
Contig15753_at	41.3	high	JS68D	3H_38	2	34888004
Contig10898_at	32.9	high	ksuG59	3H_39	2	7138046
Contig9294_at	36.6	high	MWG555B	3H_40	2	13173638
Contig6584_at	40.9	high	snp_963	3H_45	2	3607227
Contig19158_at	35.6	high	snp_1291	3H_50	2	8206392
HV_CEa0018J18f_at	71.7	high	snp_1898	3H_51	2	12052019
Contig12167_at	48.3	high	snp_1898	3H_51	2	26692692
Contig3413_s_at	30.6	high	snp_2335	3H_55	2	11399631
Contig4700_at	155.5	high	ABG389	3H_58	2	8873039
Contig3651_s_at	86.9	high	ABC161	3H_59	2	1986422
Contig6310_at	221.5	high	ABA302	3H_64	2	8844247
Contig6309_at	204.7	high	ABA302	3H_64	2	8844247
HV14H04u_s_at	47.4	high	Glb3	3H_75	2	15641506
Contig6275_at	53.4	high	snp_4403	3H_77	2	8197004
rbaal22m20_s_at	70.4	high	ABG495B	3H_78	2	8197004
Contig8648_at	32.3	high	snp_1042	3H_81	2	10983602
Contig12390_s_at	114.2	high	snp_13112	3H_82	2	6129209
Contig12390_at	67.4	high	snp_13112	3H_82	2	6129209
HT05E09u_s_at	59.2	high	ABC172	3H_85	2	34831877
Contig18090_at	120.6	high	MWG634	4H_01	2	31748793
HVSMEb0007L17r2_s_at	149.9	high	snp_3984	4H_20	2	1468160
Contig22948_at	75.4	high	MWG058	4H_24	2	6791043
HU12O16u_at	197.1	high	MWG058	4H_24	2	29489595
Contig25436_at	163.3	high	MWG058	4H_24	2	29489595
Contig15152_at	126.8	high	snp_10321	4H_28	2	9446777
Contig22801_at	99.9	high	bBE54A	4H_29	2	24809466
Contig6428_s_at	181.7	high	snp_4555	4H_40	2	1569511
EBma03_SQ002_F16_s_at	103.8	high	snp_7010	4H_41	2	35579093
Contig6539_s_at	40.6	high	ABG319C	4H_53	2	19676675
Contig11973_at	192.6	high	snp_2878	4H_54	2	9021452
Contig1287_at	325.8	high	snp_954	4H_55	2	138097
Contig11723_at	133.5	high	ABG316B	5H_07	2	13184649
Contig5083_at	191.2	high	snp_3611	5H_12	2	34996907
Contig4922_s_at	47.8	high	ABG705A	5H_13	2	3669320
Contig23336_at	124.9	high	ABG705A	5H_13	2	17144695
Contig19001_at	64.5	high	ABG497	5H_17	2	13227348
Contig16572_at	91.3	high	snp_152	5H_22	2	12618433
Contig6896_s_at	216.5	high	B12DB	5H_24	2	2614085
Contig20310_at	33.2	high	snp_7856	5H_25	2	20405911
HU12A04u_at	189.5	high	snp_7856	5H_25	2	29489595
Contig18223_at	74.1	high	snp_1110	5H_27	2	18649399
Contig6895_at	38.2	high	snp_8836	5H_31	2	2614085
Contig3564_s_at	195.4	high	snp_1896	5H_39	2	10386282
Contig3565_s_at	174.0	high	snp_1896	5H_39	2	10386282
Contig3563_at	154.9	high	snp_1896	5H_39	2	10386282
HVSMEa0016D02r2_at	73.9	high	snp_1896	5H_39	2	10386282
Contig3709_at	34.2	high	snp_1896	5H_39	2	30137583
Contig4213_at	147.4	high	snp_1786	5H_41	2	25533613
HV09K22u_s_at	101.6	high	snp_1786	5H_41	2	25533613
Contig23763_at	91.8	high	snp_1300	5H_47	2	14551226
Contig18951_at	70.2	high	snp_1300	5H_47	2	20878409
Contig10643_at	98.9	high	ABG473	5H_49	2	31492852
Contig107_s_at	31.9	high	WG644	5H_54	2	3291233
Contig4350_s_at	32.6	high	snp_17537	5H_55	2	7491241
Contig728_at	239.7	high	WG908	5H_59	2	3291233
Contig20798_at	60.5	high	snp_2746	5H_61	2	12213587
Contig7987_at	96.3	high	ABG496	5H_65	2	10380695
Contig331_x_at	233.0	high	snp_552	5H_70	2	18911065
Contig1003_at	231.5	high	snp_552	5H_70	2	18911065
Contig827_x_at	66.9	high	snp_552	5H_70	2	18911065
HS16C04u_at	170.1	high	snp_2493	5H_74	2	15124547
Contig3567_at	192.7	high	snp_1056	5H_83	2	10386282
Contig2400_at	76.5	high	ABG062	6H_02	2	8377
Contig10174_at	136.7	high	ABG466	6H_05	2	265795
Contig2492_s_at	60.9	high	PSR325B	6H_08	2	343057
rbah48h06_s_at	156.8	high	ABG378B	6H_09	2	343057
Contig2499_s_at	57.0	high	ABG378B	6H_09	2	343057
Contig11891_at	136.2	high	ABG378B	6H_09	2	397365
Contig12443_at	61.5	high	ABG378B	6H_09	2	16539876
Contig8091_at	38.5	high	Crg2	6H_10	2	410661
HVSMEg0004N17r2_x_at	152.3	high	snp_1851	6H_11	2	633642
HT05G18u_at	32.9	high	snp_1851	6H_11	2	21412164
HA16L09r_s_at	45.1	high	snp_384	6H_12	2	772120
Contig18745_at	77.2	high	snp_384	6H_12	2	778322
Contig9927_s_at	132.5	high	ABC152A	6H_13	2	818981
Contig10688_at	75.0	high	ABC152A	6H_13	2	878615
Contig13517_at	66.6	high	ABC152A	6H_13	2	10013468
Contig682_s_at	56.3	high	His3D	6H_14	2	772120
Contig600_at	49.6	high	His3D	6H_14	2	772120
HD04E24u_at	120.2	high	snp_4611	6H_16	2	934270
Contig16426_at	190.2	high	DD1.1C	6H_17	2	8455935
rbags16p14_s_at	84.6	high	DD1.1C	6H_17	2	8455935
Contig13333_at	58.6	high	DD1.1C	6H_17	2	8455935
Contig7415_at	36.0	high	DD1.1C	6H_17	2	12735277
HVSMEn0001G02r2_at	40.5	high	DD1.1C	6H_17	2	19010914
Contig6742_at	82.8	high	DD1.1C	6H_17	2	22059723
Contig9117_at	104.8	high	PSR106A	6H_18	2	1089571
Contig11355_at	157.5	high	PSR106A	6H_18	2	1095969
Contig11355_s_at	109.5	high	PSR106A	6H_18	2	1095969
HF17H18r_s_at	76.1	high	PSR106A	6H_18	2	1116061
Contig6471_at	71.8	high	PSR106A	6H_18	2	1161235
HV_CEb0003K13r2_s_at	93.1	high	PSR106A	6H_18	2	1173540
Contig14166_at	55.2	high	PSR106A	6H_18	2	1173540
EBem08_SQ003_O18_at	30.6	high	ABG387B	6H_19	2	1011816
Contig13980_at	125.3	high	ABG387B	6H_19	2	1072087
HV_CEa0002D05f_s_at	52.4	high	ABG387B	6H_19	2	1078475
Contig11354_at	127.7	high	ABG387B	6H_19	2	1095969
HA11F06u_at	41.8	high	ABG387B	6H_19	2	8455935
Contig15052_at	97.4	high	snp_3164	6H_20	2	1207635
HI04I02u_at	98.3	high	snp_3164	6H_20	2	8455935
Contig9366_at	79.4	high	Ldh1	6H_21	2	295331
Contig12134_at	95.6	high	Ldh1	6H_21	2	1402582
HV05L09r_s_at	86.5	high	snp_1588	6H_22	2	1402582
Contig2798_at	62.4	high	snp_1588	6H_22	2	1412107
Contig8025_at	148.0	high	snp_1588	6H_22	2	1441125
Contig15445_at	37.4	high	snp_1588	6H_22	2	1450176
Contig19575_at	171.1	high	snp_1588	6H_22	2	1579207
Contig4108_x_at	134.4	high	snp_1588	6H_22	2	21412164
Contig4107_x_at	51.7	high	snp_1588	6H_22	2	21412164
Contig4107_s_at	49.5	high	snp_1588	6H_22	2	21412164
Contig18430_at	76.9	high	snp_2176	6H_23	2	1351333
Contig3191_at	142.8	high	snp_2176	6H_23	2	1637581
Contig4789_at	41.3	high	snp_2176	6H_23	2	1784573
Contig5460_s_at	36.0	high	snp_2176	6H_23	2	17924881
Contig3322_at	48.0	high	snp_3379	6H_24	2	1326922
Contig6846_s_at	31.8	high	snp_3379	6H_24	2	1569511
Contig13013_at	47.4	high	snp_3379	6H_24	2	1574900
HW07B21u_at	152.4	high	snp_3379	6H_24	2	1680213
Contig7429_s_at	80.1	high	snp_3379	6H_24	2	1697219
Contig23795_at	35.5	high	snp_3379	6H_24	2	5282623
Contig26036_at	37.5	high	snp_3379	6H_24	2	6197353
Contig14824_at	52.4	high	snp_3379	6H_24	2	24309891
Contig15414_at	32.0	high	ABR331	6H_25	2	1955439
Contig16108_at	53.4	high	ABR331	6H_25	2	23548511
HW06H20u_at	36.2	high	ABC169B	6H_26	2	3170814
Contig4992_at	38.0	high	ABC169B	6H_26	2	4044612
Contig17453_at	31.0	high	ABC169B	6H_26	2	4997675
Contig9706_at	40.9	high	ABC169B	6H_26	2	5238179
Contig14046_at	54.3	high	ABC169B	6H_26	2	10922184
HZ49D19r_at	30.6	high	ABC169B	6H_26	2	22878287
Contig19657_at	39.2	high	ABC169B	6H_26	2	25589230
Contig2314_at	49.9	high	snp_6822	6H_27	2	1344690
Contig16934_at	31.3	high	snp_6822	6H_27	2	2791242
Contig14403_at	145.5	high	snp_6822	6H_27	2	3194131
HVSMEb0007H07r2_at	44.8	high	snp_6822	6H_27	2	3353562
Contig17185_at	46.9	high	snp_6822	6H_27	2	4489406
Contig11772_at	50.2	high	snp_6822	6H_27	2	4859043
Contig7703_at	59.2	high	snp_6822	6H_27	2	7138046
Contig12355_at	103.0	high	snp_6822	6H_27	2	15944630
Contig7184_at	55.7	high	snp_6822	6H_27	2	22681434
Contig11674_at	54.9	high	snp_6822	6H_27	2	23134470
HT09L15u_s_at	84.9	high	snp_6822	6H_27	2	23892961
HVSMEn0006O09f2_x_at	44.0	high	snp_6822	6H_27	2	25003242
Contig11778_at	107.8	high	snp_1009	6H_28	2	4572910
Contig25218_at	207.7	high	snp_1009	6H_28	2	4831146
Contig10449_at	184.6	high	snp_1009	6H_28	2	4831146
HS16G15u_s_at	127.0	high	snp_1009	6H_28	2	4831146
Contig14575_at	137.6	high	snp_1009	6H_28	2	4841887
Contig4346_at	83.3	high	snp_1009	6H_28	2	4874079
Contig14301_at	92.0	high	snp_1009	6H_28	2	5339189
Contig12003_at	33.3	high	snp_1009	6H_28	2	21980638
HA11M06u_s_at	56.8	high	snp_1009	6H_28	2	22878287
Contig6358_at	46.3	high	snp_1009	6H_28	2	23753345
Contig12178_at	52.3	high	snp_1009	6H_28	2	25753984
S0000800222E08F1_s_at	74.2	high	HVM022	6H_29	2	5347486
Contig16070_at	60.5	high	HVM022	6H_29	2	6677164
Contig16224_at	42.3	high	HVM022	6H_29	2	15904840
Contig9092_at	91.1	high	HVM022	6H_29	2	23591972
Contig10338_at	111.4	high	HVM022	6H_29	2	24929110
Contig17957_at	38.0	high	HVM022	6H_29	2	26339599
HVSMEn0005M13f2_at	40.1	high	snp_810	6H_30	2	3339092
Contig14033_at	62.3	high	snp_810	6H_30	2	3995977
EBro08_SQ012_H23_at	85.3	high	snp_810	6H_30	2	4332352
Contig4296_at	85.8	high	snp_810	6H_30	2	4601355
Contig18341_at	96.7	high	snp_810	6H_30	2	5257593
Contig8898_at	107.9	high	snp_810	6H_30	2	5748139
Contig14066_at	65.7	high	snp_810	6H_30	2	6915424
Contig12035_at	87.6	high	snp_810	6H_30	2	7083289
Contig17806_at	130.0	high	snp_810	6H_30	2	7314657
Contig12012_at	164.9	high	snp_810	6H_30	2	10419060
Contig9062_at	108.4	high	snp_810	6H_30	2	13842236
Contig12354_at	105.3	high	snp_810	6H_30	2	15944630
Contig15386_at	56.4	high	snp_810	6H_30	2	18995211
Contig5049_at	235.3	high	snp_810	6H_30	2	21044468
Contig16753_at	68.2	high	snp_810	6H_30	2	21568280
Contig26555_at	153.3	high	snp_810	6H_30	2	22175150
Contig1890_at	167.2	high	snp_810	6H_30	2	22342316
Contig4706_at	253.9	high	snp_810	6H_30	2	22593525
Contig1243_at	170.7	high	snp_810	6H_30	2	22878287
Contig7957_at	42.9	high	snp_810	6H_30	2	23157474
Contig13917_at	95.9	high	snp_810	6H_30	2	23556410
Contig1803_at	41.0	high	snp_810	6H_30	2	24971418
Contig12119_at	59.9	high	snp_28	6H_31	2	16606368
Contig3201_s_at	102.3	high	snp_28	6H_31	2	23658882
Contig18435_at	203.1	high	snp_28	6H_31	2	23875833
Contig18436_s_at	103.9	high	snp_28	6H_31	2	23875833
Contig9361_at	58.1	high	snp_28	6H_31	2	24060558
Contig6770_at	230.2	high	snp_28	6H_31	2	24074835
Contig6770_s_at	102.1	high	snp_28	6H_31	2	24074835
Contig6769_at	39.2	high	snp_28	6H_31	2	24074835
Contig12854_at	49.1	high	snp_28	6H_31	2	24085071
Contig8433_at	74.0	high	snp_28	6H_31	2	24097429
Contig6206_s_at	72.4	high	snp_28	6H_31	2	24321245
Contig4319_at	155.7	high	snp_28	6H_31	2	24366937
Contig4321_at	49.7	high	snp_28	6H_31	2	24366937
Contig20708_at	36.6	high	snp_28	6H_31	2	24685015
Contig3542_at	34.4	high	snp_28	6H_31	2	24727244
Contig25252_at	55.0	high	snp_28	6H_31	2	24893654
Contig2187_at	83.7	high	snp_28	6H_31	2	24940779
Contig1797_at	31.2	high	snp_28	6H_31	2	24983519
Contig1797_x_at	47.1	high	snp_1965	6H_32	2	24983519
Contig22007_at	42.0	high	snp_1965	6H_32	2	25544949
Contig6477_s_at	35.4	high	snp_1965	6H_32	2	26331706
Contig5936_at	57.2	high	snp_1965	6H_32	2	27703347
HA11K18u_s_at	47.7	high	snp_5803	6H_33	2	4630087
Contig16332_at	102.3	high	snp_5803	6H_33	2	25576214
Contig9381_at	53.5	high	snp_5803	6H_33	2	26271815
Contig7399_s_at	134.8	high	snp_5803	6H_33	2	26399001
HY08L08u_s_at	75.3	high	snp_5803	6H_33	2	26463411
HVSMEc0009B07r2_s_at	71.7	high	snp_5803	6H_33	2	26463411
Contig11479_s_at	44.3	high	snp_5803	6H_33	2	26475258
Contig5085_at	48.4	high	snp_5803	6H_33	2	29619592
Contig10749_at	45.9	high	ksuD17	6H_34	2	26347610
HY07E07V_at	37.1	high	ksuD17	6H_34	2	28466956
Contig8372_at	42.9	high	ksuD17	6H_34	2	29285765
Contig15350_at	60.7	high	ksuD17	6H_34	2	29612661
Contig20324_s_at	78.6	high	G57	6H_35	2	28515488
Contig7476_at	46.1	high	G57	6H_35	2	28667136
HVSMEn0016L21r2_s_at	39.5	high	G57	6H_35	2	28814992
HVSMEh0094M14f_s_at	124.2	high	G57	6H_35	2	29604280
Contig10062_at	37.7	high	snp_2999	6H_36	2	25794151
Contig13902_at	58.4	high	snp_2999	6H_36	2	28515488
Contig12959_at	71.2	high	snp_2999	6H_36	2	28953256
Contig11294_at	82.6	high	snp_2999	6H_36	2	29056601
Contig2019_s_at	83.8	high	snp_2999	6H_36	2	29080833
Contig8590_at	76.4	high	snp_2999	6H_36	2	29102646
Contig7691_at	86.4	high	snp_2999	6H_36	2	29107576
Contig5096_at	120.3	high	snp_2999	6H_36	2	29446070
Contig23149_at	143.4	high	snp_2999	6H_36	2	29517386
Contig7923_s_at	151.5	high	snp_2999	6H_36	2	29807417
Contig13326_at	75.7	high	snp_2999	6H_36	2	30319915
Contig18065_at	64.4	high	ABC175	6H_37	2	27690648
Contig9454_at	35.3	high	ABC175	6H_37	2	28814992
Contig12183_at	70.7	high	ABC175	6H_37	2	28972783
Contig12950_at	68.1	high	ABC175	6H_37	2	29610382
Contig5801_at	65.8	high	ABC175	6H_37	2	29769127
HD05C22r_at	33.5	high	ABC175	6H_37	2	29794850
Contig16241_at	73.5	high	ABC175	6H_37	2	29827488
Contig6013_at	122.8	high	ABC175	6H_37	2	29888444
Contig5439_s_at	108.9	high	ABC175	6H_37	2	29943689
Contig5440_at	41.4	high	ABC175	6H_37	2	29943689
Contig5897_at	110.6	high	ABC175	6H_37	2	30052674
Contig3710_at	45.6	high	ABC175	6H_37	2	30137583
Contig15498_at	113.0	high	ABC175	6H_37	2	30214661
Contig23998_at	88.8	high	ABC175	6H_37	2	30226173
Contig18863_at	32.1	high	snp_11519	6H_38	2	30567534
Contig12105_at	46.0	high	snp_11519	6H_38	2	30750643
HVSMEc0001F09f2_at	45.3	high	snp_11519	6H_38	2	31485830
Contig14281_at	139.6	high	snp_16351	6H_39	2	30587626
Contig12017_at	47.5	high	snp_16351	6H_39	2	30737755
Contig6705_at	202.1	high	snp_16351	6H_39	2	30743502
HY07I12u_s_at	36.9	high	snp_16351	6H_39	2	31214699
Contig14390_at	30.0	high	snp_16351	6H_39	2	31306960
Contig12848_at	47.1	high	snp_16351	6H_39	2	31419352
Contig6534_at	56.7	high	snp_16351	6H_39	2	31441850
Contig9177_at	286.7	high	snp_16351	6H_39	2	31485830
Contig9177_s_at	39.9	high	snp_16351	6H_39	2	31485830
Contig16755_at	147.0	high	snp_16351	6H_39	2	31621702
HVSMEk0005A09r2_at	83.0	high	ABC170B	6H_40	2	30723201
Contig3064_at	32.6	high	ABC170B	6H_40	2	31053287
Contig7055_at	36.3	high	ABC170B	6H_40	2	31214699
Contig7994_s_at	46.9	high	ABC170B	6H_40	2	31401276
HV_CEb0009I14r2_s_at	39.1	high	ABC170B	6H_40	2	31441850
Contig15913_at	31.3	high	ABC170B	6H_40	2	31558927
Contig9925_at	66.1	high	cMWG684D	6H_41	2	22620405
Contig9837_at	76.2	high	cMWG684D	6H_41	2	30551689
Contig12401_s_at	51.3	high	cMWG684D	6H_41	2	30961727
Contig12400_at	50.5	high	cMWG684D	6H_41	2	30961727
Contig7755_s_at	39.0	high	cMWG684D	6H_41	2	31027548
Contig12824_at	171.6	high	cMWG684D	6H_41	2	31082315
Contig9517_at	61.3	high	cMWG684D	6H_41	2	31095320
Contig8830_at	40.8	high	cMWG684D	6H_41	2	31196330
Contig3183_at	32.9	high	cMWG684D	6H_41	2	31240356
Contig21062_at	59.2	high	snp_2607	6H_42	2	31775709
EBro02_SQ001_G03_at	54.6	high	snp_2607	6H_42	2	31800108
EBro02_SQ001_G03_s_at	45.3	high	snp_2607	6H_42	2	31800108
Contig9813_at	54.4	high	snp_2607	6H_42	2	31845499
Contig13317_at	37.2	high	snp_2607	6H_42	2	31902799
Contig3409_at	68.2	high	snp_2607	6H_42	2	31914733
HVSMEa0007I03r2_at	63.3	high	snp_4909	6H_43	2	10386282
Contig19510_at	30.3	high	snp_4909	6H_43	2	30895431
Contig20342_at	41.5	high	snp_4909	6H_43	2	30998105
Contig13005_at	59.5	high	snp_4909	6H_43	2	32105442
Contig25034_at	77.0	high	snp_4909	6H_43	2	32144508
HVSMEl0013E16r2_at	282.7	high	snp_4909	6H_43	2	32158655
HVSMEl0013E16r2_s_at	57.8	high	snp_4909	6H_43	2	32158655
Contig25716_at	68.1	high	snp_4909	6H_43	2	32173486
Contig2636_s_at	114.8	high	snp_4909	6H_43	2	32552766
Contig5623_at	35.5	high	snp_4909	6H_43	2	32642569
Contig12787_at	220.7	high	snp_4909	6H_43	2	32642854
Contig10134_s_at	98.5	high	Nar7	6H_44	2	18053162
Contig8970_at	55.2	high	Nar7	6H_44	2	32564173
Contig6682_at	52.9	high	Nar7	6H_44	2	32637656
Contig8056_at	61.3	high	snp_2968	6H_45	2	32247932
Contig4222_s_at	81.5	high	snp_2968	6H_45	2	32369046
HV_CEa0012H06f_s_at	57.0	high	snp_2968	6H_45	2	32369046
Contig9701_at	51.8	high	snp_2968	6H_45	2	32379001
EBro04_SQ002_K10_at	87.8	high	snp_1969	6H_46	2	32268002
Contig6408_at	41.5	high	snp_1969	6H_46	2	32350582
Contig2638_at	30.9	high	snp_1969	6H_46	2	32552766
Contig16358_at	110.5	high	snp_9687	6H_47	2	11716910
HVSMEb0008I19r2_s_at	105.0	high	snp_9687	6H_47	2	11716910
Contig24326_at	75.0	high	snp_9687	6H_47	2	32830612
Contig21178_at	48.8	high	snp_9687	6H_47	2	32864528
Contig14343_at	49.4	high	snp_9687	6H_47	2	32939792
Contig5955_at	164.1	high	snp_9687	6H_47	2	32981976
EBpi01_SQ004_E18_at	150.3	high	snp_9687	6H_47	2	32981976
Contig12030_at	38.3	high	snp_9687	6H_47	2	32981976
Contig16695_at	165.6	high	snp_9687	6H_47	2	32985610
Contig16552_at	34.7	high	snp_8504	6H_48	2	33072442
Contig10790_at	88.2	high	snp_8504	6H_48	2	33111434
Contig7793_at	130.8	high	snp_8504	6H_48	2	33121760
Contig7792_s_at	87.5	high	snp_8504	6H_48	2	33121760
Contig7792_at	75.5	high	snp_8504	6H_48	2	33121760
Contig16298_at	42.7	high	snp_8504	6H_48	2	33128174
Contig15456_at	50.4	high	cMWG684C	6H_50	2	34236941
Contig14526_at	69.0	high	cMWG684C	6H_50	2	34322532
Contig13145_at	40.0	high	ABC170A	6H_51	2	34053164
Contig19427_at	30.4	high	ABC170A	6H_51	2	34293595
HU11B09u_s_at	116.5	high	ABC170A	6H_51	2	35426971
Contig9140_at	103.5	high	ABC170A	6H_51	2	35426971
HU11B09u_at	126.7	high	ABC170A	6H_51	2	35433039
Contig8693_at	181.6	high	DAK213C	6H_54	2	23869000
Contig14419_at	35.1	high	DAK213C	6H_54	2	35670484
Contig14143_s_at	140.4	high	DAK213C	6H_54	2	35672185
Contig23021_at	51.5	high	DAK213C	6H_54	2	35762519
Contig4949_at	53.8	high	DAK213C	6H_54	2	35784293
Contig10189_at	106.4	high	DAK213C	6H_54	2	35839271
Contig9161_at	30.0	high	DAK213C	6H_54	2	35874978
Contig9948_at	88.8	high	MWG798A	6H_55	2	35918037
Contig2493_s_at	46.9	high	dRpg1	7H_04	2	343057
HA11P12u_s_at	47.5	high	ABG077	7H_06	2	343057
Contig11996_at	86.8	high	snp_2279	7H_12	2	29888444
Contig11995_at	104.3	high	BCD129	7H_13	2	29888444
HVSMEm0021O22r2_x_at	38.7	high	snp_6394	7H_15	2	7959781
Contig3392_at	42.1	high	His3A	7H_18	2	343057
Contig4034_at	127.8	high	ABC169A	7H_21	2	6079008
Contig4028_x_at	124.3	high	ABC169A	7H_21	2	6079008
Contig4031_x_at	100.1	high	ABC169A	7H_21	2	6079008
HF06I04r_x_at	92.8	high	ABC169A	7H_21	2	6079008
EBro03_SQ007_M15_s_at	123.1	high	JS068B	7H_22	2	630534
Contig13383_at	84.7	high	JS068B	7H_22	2	630534
HB30O24r_at	63.6	high	snp_2033	7H_25	2	10780756
Contig8307_s_at	35.7	high	snp_1213	7H_27	2	9829110
Contig8176_at	39.5	high	Lga	7H_28	2	18033258
Contig10314_at	84.9	high	snp_8208	7H_38	2	33214492
Contig24754_at	204.2	high	snp_943	7H_39	2	15691973
Contig6609_at	248.7	high	snp_2669	7H_40	2	22096619
HV_CEa0008C11r2_at	118.7	high	ABG701	7H_42	2	19626566
Contig20469_at	38.7	high	MWG003	7H_43	2	31232099
Contig13360_at	130.7	high	snp_400	7H_48	2	22583860
HVSMEf0002F16r2_at	163.3	high	snp_5480	7H_52	2	3351125
Contig12289_at	61.8	high	snp_5480	7H_52	2	13367815
Contig17682_at	73.7	high	snp_5480	7H_52	2	20991249
Contig15478_s_at	63.9	high	ABG476	7H_53	2	9222849
Contig11086_at	72.4	high	snp_8725	7H_56	2	5909620
Contig5045_s_at	64.9	high	snp_8725	7H_56	2	6515996
Contig1200_at	190.6	high	snp_8725	7H_56	2	6716934
Contig16628_at	40.5	high	Hsp17	7H_57	2	11758498
Contig10256_at	77.6	high	Amy2	7H_58	2	12859810
AF474373_CDS-5_at	42.4	high	Amy2	7H_58	2	26450581
Contig6788_at	43.0	high	RZ242	7H_59	2	19480380
Contig685_at	74.0	high	CDO1380B	7H_62	2	18911065
HU05J18u_at	75.0	high	CDO1380B	7H_62	2	20725770
HVSMEf0015C21r2_at	89.6	high	snp_3799	7H_66	2	7938410
Contig3243_x_at	59.6	high	snp_3799	7H_66	2	7938410
HVSMEk0005F11r2_at	74.2	high	ABC305	7H_67	2	7643704
Contig15463_at	127.6	high	snp_7023	7H_69	2	4616844
Contig19669_at	112.9	high	DAK160A	7H_74	2	35778267
Contig11470_at	62.7	high	MWG635B	7H_75	2	10283725
Contig4036_at	31.6	high	Hor5	1H_01	3	14833256
Contig8949_at	104.7	high	DD1.1A	1H_09	3	9621144
Contig15164_at	30.7	high	ABG720	1H_19	3	20625453
Contig15165_s_at	30.5	high	ABG720	1H_19	3	20625453
HVSMEn0019C12r2_at	38.9	high	snp_2510	1H_21	3	36230932
Contig22223_at	268.3	high	snp_243	1H_25	3	11813676
HT10K14u_at	46.9	high	Pcr2	1H_28	3	11908550
Contig16255_s_at	30.9	high	ABR337	1H_29	3	9226400
Contig6421_at	41.6	high	snp_4178	1H_31	3	917540
Contig6781_at	114.3	high	DAK123B	1H_36	3	16749243
HI01B18w_s_at	77.3	high	DAK123B	1H_36	3	16749243
Contig6523_at	116.5	high	DAK123B	1H_36	3	30857514
Contig803_x_at	76.3	high	ABC257	1H_45	3	29476676
Contig803_at	93.9	high	snp_7527	1H_47	3	29476676
Contig7226_at	39.0	high	MWG635C	1H_53	3	18644252
Contig2867_at	36.7	high	CDO400	1H_56	3	10199779
HW08O18u_s_at	33.6	high	CDO400	1H_56	3	10199779
Contig23870_s_at	61.0	high	Chs1B	2H_07	3	10913811
Contig12678_at	47.7	high	ABG008	2H_11	3	14149212
HVSMEf0013I09r2_at	35.8	high	HVM036	2H_13	3	11446469
Contig15808_at	69.8	high	ABC156A	2H_17	3	3626088
HV12J02u_s_at	31.4	high	ABC156A	2H_17	3	6121896
Contig9960_at	30.0	high	ABC156A	2H_17	3	6121896
Contig16010_at	31.5	high	MWG858	2H_18	3	5314859
Contig5345_at	33.6	high	MWG858	2H_18	3	23406465
HD01G19w_x_at	69.2	high	PpdH1	2H_19	3	4096035
Contig5345_s_at	35.0	high	PpdH1	2H_19	3	23406465
Contig13835_at	31.4	high	PpdH1	2H_19	3	31582727
Contig22196_at	30.2	high	ABG358	2H_20	3	1818869
Contig20387_at	40.4	high	ABG358	2H_20	3	4930058
Contig8914_at	185.4	high	ABG358	2H_20	3	11606684
Contig8914_s_at	153.2	high	ABG358	2H_20	3	11606684
Contig1735_s_at	53.5	high	ABG358	2H_20	3	30266016
HVSMEf0009L21r2_s_at	46.7	high	ABG358	2H_20	3	30266016
Contig3798_at	45.8	high	CDO064	2H_21	3	10351843
Contig7760_at	61.1	high	snp_3741	2H_23	3	5604848
Contig9383_at	41.9	high	cMWG663A	2H_30	3	9355035
Contig13521_at	31.4	high	Adh8	2H_32	3	1445268
Contig22752_at	119.2	high	Adh8	2H_32	3	4837255
Contig3821_s_at	38.9	high	Adh8	2H_32	3	13109055
Contig3819_at	31.9	high	Adh8	2H_32	3	13109055
HA13O21r_s_at	35.3	high	MWG557	2H_35	3	3293893
Contig3097_at	39.9	high	MWG557	2H_35	3	6587692
Contig7801_at	38.7	high	MWG557	2H_35	3	12668471
Contig14640_at	48.0	high	CDO537	2H_36	3	857183
Contig11177_at	33.5	high	CDO537	2H_36	3	7720007
Contig19982_at	41.8	high	CDO537	2H_36	3	29413483
Contig699_s_at	35.6	high	CDO537	2H_36	3	34574104
Contig20989_at	97.5	high	snp_721	2H_37	3	84875
Contig18302_at	36.1	high	snp_721	2H_37	3	345359
Contig2804_x_at	219.9	high	snp_721	2H_37	3	6552354
Contig12445_at	80.6	high	snp_721	2H_37	3	6874291
Contig3329_at	36.5	high	snp_721	2H_37	3	13206155
Contig22074_at	73.2	high	snp_721	2H_37	3	16275882
Contig11855_at	30.6	high	snp_721	2H_37	3	23766859
HVSMEk0012G16r2_at	49.3	high	snp_721	2H_37	3	24403334
Contig4316_at	35.8	high	snp_721	2H_37	3	27978580
HVSMEk0018M19r2_at	51.0	high	snp_721	2H_37	3	29242072
Contig11363_at	31.1	high	snp_721	2H_37	3	31330339
rbaal9k07_at	61.6	high	snp_721	2H_37	3	32504041
Contig16314_at	35.9	high	snp_721	2H_37	3	32538196
Contig14153_s_at	78.3	high	snp_721	2H_37	3	34569708
Contig17590_at	35.5	high	snp_721	2H_37	3	34983588
Contig2236_at	129.4	high	snp_1114	2H_38	3	1333861
Contig12040_at	30.0	high	snp_1114	2H_38	3	7897308
Contig5531_at	38.6	high	Hvex1	2H_39	3	9829502
Contig26073_at	30.7	high	ABC152D	2H_45	3	14925421
Contig13577_at	47.8	high	snp_3014	2H_47	3	16954199
Contig6815_at	62.5	high	snp_3806	2H_49	3	19480531
Contig12772_s_at	33.6	high	snp_4717	2H_50	3	4540343
Contig6082_at	32.7	high	snp_4717	2H_50	3	29371755
Contig4429_at	34.9	high	snp_4233	2H_51	3	8822122
Contig14459_at	45.9	high	snp_2593	2H_52	3	7301443
HVSMEi0007G06r2_s_at	38.6	high	snp_2593	2H_52	3	22772258
Contig8631_at	31.9	high	snp_8434	2H_53	3	14448495
Contig6083_at	53.0	high	snp_8434	2H_53	3	29371755
Contig16121_at	30.8	high	snp_4331	2H_54	3	3144377
HVSMEm0015J02r2_at	31.1	high	snp_4331	2H_54	3	6692011
Contig8616_at	220.2	high	ksuF15	2H_60	3	30549946
Contig2809_at	218.8	high	snp_3180	2H_67	3	6552354
Contig1337_s_at	43.9	high	snp_3180	2H_67	3	32362177
Contig7433_s_at	53.4	high	snp_1486	2H_70	3	15611187
Contig7433_at	40.8	high	snp_1486	2H_70	3	15611187
Contig14947_at	166.6	high	snp_3910	2H_76	3	20267996
Contig11676_at	90.9	high	ABG070	3H_02	3	30772826
Contig13638_at	162.9	high	MWG798B	3H_14	3	4056735
Contig6613_s_at	115.8	high	MWG798B	3H_14	3	26837463
Contig12737_at	176.0	high	snp_1074	3H_16	3	27596684
HVSMEm0011N10r2_at	64.1	high	snp_8383	3H_21	3	13262025
Contig7508_at	44.9	high	snp_8383	3H_21	3	18532456
Contig15024_at	91.9	high	snp_8383	3H_21	3	29692492
HVSMEc0006O15r2_at	66.5	high	snp_1577	3H_25	3	23762616
Contig3783_s_at	35.9	high	snp_6207	3H_28	3	186677
Contig3783_at	34.3	high	snp_6207	3H_28	3	186677
Contig9106_s_at	83.1	high	snp_6207	3H_28	3	5879212
Contig9106_at	46.2	high	snp_16481	3H_29	3	5879212
Contig2318_at	235.2	high	snp_16481	3H_29	3	30880133
Contig2318_s_at	215.9	high	snp_16481	3H_29	3	30880133
Contig18758_at	31.8	high	DD1.1B	3H_30	3	20962259
Contig11278_at	30.6	high	snp_2677	3H_35	3	28209054
Contig3536_s_at	60.4	high	snp_1176	3H_37	3	749602
Contig7933_s_at	34.6	high	snp_1176	3H_37	3	1858022
Contig6706_at	46.0	high	JS68D	3H_38	3	5091309
Contig23016_at	57.5	high	JS68D	3H_38	3	5604848
EBro01_SQ002_M14_at	39.3	high	JS68D	3H_38	3	6568899
Contig9141_at	31.9	high	JS68D	3H_38	3	22570495
Contig20750_at	30.1	high	JS68D	3H_38	3	26572115
HVSMEm0001J08r2_s_at	34.9	high	ksuG59	3H_39	3	22570495
Contig4833_at	33.4	high	ksuG59	3H_39	3	23396597
Contig3017_at	34.7	high	ksuG59	3H_39	3	27741221
Contig17563_at	42.1	high	MWG555B	3H_40	3	8221555
Contig5368_at	38.8	high	MWG555B	3H_40	3	10541262
Contig6780_at	87.5	high	CDO345	3H_49	3	16749243
Contig11807_at	140.1	high	snp_1291	3H_50	3	36012162
Contig2613_s_at	73.9	high	CDO113B	3H_53	3	33707952
Contig16518_at	49.0	high	snp_2335	3H_55	3	13975479
HZ52M04r_s_at	117.3	high	ABG389	3H_58	3	25914215
Contig11950_at	72.5	high	ABC161	3H_59	3	17579996
Contig1846_at	38.9	high	snp_4270	3H_70	3	1769149
Contig19231_at	58.5	high	Glb4	3H_74	3	23477854
Contig25915_at	156.2	high	ABG495B	3H_78	3	2142449
HM07H18r_s_at	81.1	high	ABG495B	3H_78	3	13755895
Contig4978_at	43.2	high	ABG495B	3H_78	3	13755895
Contig8202_at	108.0	high	snp_1042	3H_81	3	18361745
Contig11675_at	38.8	high	ABG319B	3H_84	3	30772826
HVSMEm0005P18r2_at	36.0	high	ABC172	3H_85	3	34383367
Contig14222_at	47.3	high	WG622	4H_02	3	25284264
HVSMEn0024C16r2_at	40.3	high	WG622	4H_02	3	25288519
Contig15085_at	65.7	high	ABG313B	4H_03	3	6695524
Contig16109_at	88.3	high	ABG313B	4H_03	3	26359742
HVSMEf0001L22r2_at	84.9	high	ABG313B	4H_03	3	26458705
Contig20856_at	109.0	high	ABG313B	4H_03	3	26689835
Contig17753_at	37.6	high	ABG313B	4H_03	3	27079723
Contig14698_at	60.9	high	ABG313B	4H_03	3	27436334
Contig8813_at	79.8	high	snp_9442	4H_04	3	27065691
Contig12929_at	121.8	high	MWG077	4H_05	3	26681942
Contig5260_s_at	65.1	high	MWG077	4H_05	3	26901226
Contig21820_at	59.0	high	MWG077	4H_05	3	27231444
Contig8347_at	67.1	high	MWG077	4H_05	3	27237026
HVSMEm0024F13f_s_at	49.0	high	MWG077	4H_05	3	27237026
Contig5260_at	37.8	high	snp_5149	4H_06	3	26901226
Contig5285_at	88.5	high	snp_5149	4H_06	3	27314050
HVSMEg0017O10r2_at	41.4	high	snp_5149	4H_06	3	27357503
Contig7388_at	54.5	high	snp_5149	4H_06	3	27367943
Contig5431_s_at	51.2	high	snp_3026	4H_07	3	27087878
Contig11589_at	97.2	high	snp_3026	4H_07	3	27499250
Contig25353_at	38.3	high	snp_3026	4H_07	3	27601413
EBes01_SQ003_P22_x_at	40.2	high	snp_2055	4H_08	3	14470544
HS04K08u_at	127.9	high	snp_2595	4H_09	3	27978580
Contig7519_at	162.2	high	snp_2595	4H_09	3	27991552
Contig7520_s_at	78.8	high	snp_2595	4H_09	3	27991552
Contig1736_at	66.2	high	snp_2595	4H_09	3	28039240
Contig12802_at	74.8	high	snp_2595	4H_09	3	28116602
Contig5526_s_at	35.9	high	snp_3897	4H_10	3	28250462
Contig13424_at	53.6	high	BCD402B	4H_11	3	28719137
Contig9077_at	49.3	high	BCD402B	4H_11	3	28748293
Contig11390_at	35.1	high	BCD402B	4H_11	3	28788451
Contig1650_at	106.0	high	snp_1094	4H_12	3	28762755
Contig3982_at	35.0	high	snp_1094	4H_12	3	28809309
Contig6142_s_at	116.3	high	snp_1094	4H_12	3	33467611
Contig6142_at	68.2	high	snp_1094	4H_12	3	33467611
Contig9300_at	92.5	high	MWG635A	4H_13	3	29001704
HW03O03u_at	197.6	high	MWG635A	4H_13	3	29054086
Contig18001_at	59.5	high	MWG635A	4H_13	3	29096123
Contig11514_at	116.8	high	MWG635A	4H_13	3	29104260
Contig10955_at	39.9	high	MWG635A	4H_13	3	29115730
Contig1385_at	84.6	high	MWG635A	4H_13	3	29150783
Contig12614_at	81.8	high	MWG635A	4H_13	3	29229168
Contig8894_at	82.3	high	MWG635A	4H_13	3	29256658
HV_CEb0021I03r2_at	98.2	high	MWG635A	4H_13	3	29263297
Contig8177_at	69.7	high	MWG635A	4H_13	3	29413483
Contig3780_x_at	36.2	high	BCD808B	4H_14	3	186677
Contig8052_at	37.7	high	snp_6603	4H_15	3	29429795
Contig15380_at	167.6	high	snp_6603	4H_15	3	29430880
HW09E23u_at	184.1	high	snp_6603	4H_15	3	29541868
Contig17932_at	87.3	high	snp_6603	4H_15	3	29574788
Contig19494_at	127.9	high	snp_6603	4H_15	3	29698422
Contig12060_at	33.4	high	snp_6603	4H_15	3	29774009
Contig10895_at	46.0	high	Dhn6	4H_16	3	29404169
Contig867_at	68.8	high	Dhn6	4H_16	3	29716693
Contig4199_at	113.2	high	Dhn6	4H_16	3	30016715
Contig14361_at	261.9	high	Dhn6	4H_16	3	30040667
Contig2592_at	75.8	high	ABG003A	4H_17	3	30160996
Contig2594_s_at	62.6	high	ABG003A	4H_17	3	30160996
Contig7401_at	30.8	high	ABC303	4H_18	3	23762616
Contig16102_at	161.4	high	ABC303	4H_18	3	23861951
Contig22438_at	124.9	high	snp_2800	4H_19	3	23594348
Contig10032_at	62.8	high	snp_2800	4H_19	3	30180732
Contig3291_at	64.6	high	snp_3984	4H_20	3	838102
Contig23443_at	32.6	high	snp_1756	4H_21	3	12566381
Contig4245_s_at	31.1	high	snp_1756	4H_21	3	13857887
Contig12704_at	57.2	high	ABG484	4H_22	3	9801893
Contig2617_at	82.4	high	ABG484	4H_22	3	10338327
Contig19630_at	60.1	high	ABG484	4H_22	3	11527917
Contig10899_at	55.2	high	Pgk2A	4H_23	3	3940152
Contig16676_at	67.1	high	Pgk2A	4H_23	3	8408380
Contig15064_at	67.5	high	Pgk2A	4H_23	3	9973968
Contig6725_at	80.0	high	Pgk2A	4H_23	3	10062418
HVSMEh0094A12f_at	31.9	high	Pgk2A	4H_23	3	10150832
Contig3465_at	40.1	high	Pgk2A	4H_23	3	10237701
Contig2616_at	41.4	high	Pgk2A	4H_23	3	10338327
Contig9147_at	65.8	high	Pgk2A	4H_23	3	10351635
Contig16174_at	81.5	high	Pgk2A	4H_23	3	11548353
HM03K13u_at	31.5	high	Pgk2A	4H_23	3	16526730
Contig6944_at	42.4	high	Pgk2A	4H_23	3	21636579
Contig5809_at	53.4	high	MWG058	4H_24	3	6941707
Contig1368_at	92.7	high	MWG058	4H_24	3	7455335
EBro03_SQ008_J07_at	33.5	high	MWG058	4H_24	3	7459432
Contig14816_s_at	107.4	high	MWG058	4H_24	3	7661891
Contig14816_at	83.1	high	MWG058	4H_24	3	7661891
Contig17424_at	155.4	high	MWG058	4H_24	3	8316422
Contig26174_at	161.1	high	MWG058	4H_24	3	8666613
Contig7203_at	77.3	high	MWG058	4H_24	3	8891909
Contig10435_at	39.4	high	MWG058	4H_24	3	9925432
Contig10254_s_at	42.0	high	MWG058	4H_24	3	9951546
Contig12138_s_at	76.7	high	MWG058	4H_24	3	9972358
Contig5164_at	116.5	high	MWG058	4H_24	3	10103435
HVSMEl0010A03r2_s_at	88.8	high	MWG058	4H_24	3	10103435
Contig3799_at	63.7	high	MWG058	4H_24	3	10351843
Contig14506_at	52.7	high	MWG058	4H_24	3	10656727
rbags16h12_s_at	52.7	high	snp_1366	4H_25	3	6941707
Contig12775_at	37.9	high	snp_1366	4H_25	3	8375622
Contig14854_at	32.1	high	snp_1366	4H_25	3	8556481
Contig5190_at	31.9	high	snp_1366	4H_25	3	8926965
Contig13134_at	74.2	high	snp_1366	4H_25	3	9111847
Contig16658_at	33.8	high	snp_1366	4H_25	3	9286561
Contig20580_at	35.2	high	snp_1366	4H_25	3	9401976
Contig9808_at	32.0	high	snp_1366	4H_25	3	9879343
Contig14129_at	42.6	high	snp_1366	4H_25	3	10262050
Contig1126_s_at	39.0	high	Hsp25	4H_27	3	5665732
HVSMEn0025C01f_at	105.9	high	Hsp25	4H_27	3	5823946
Contig14634_at	40.5	high	Hsp25	4H_27	3	6344710
Contig5397_at	47.3	high	Hsp25	4H_27	3	7428664
EBem05_SQ003_L06_at	80.1	high	Hsp25	4H_27	3	7676068
Contig6464_at	40.4	high	Hsp25	4H_27	3	7742718
EBro08_SQ009_L23_at	31.3	high	Hsp25	4H_27	3	7761510
Contig20700_at	74.6	high	Hsp25	4H_27	3	8290609
Contig11428_at	41.7	high	Hsp25	4H_27	3	9043907
EBpi01_SQ003_I06_at	46.9	high	Hsp25	4H_27	3	9279030
Contig13173_at	45.6	high	Hsp25	4H_27	3	9934167
Contig15549_at	39.9	high	Hsp25	4H_27	3	9957977
Contig12139_at	55.6	high	Hsp25	4H_27	3	9972358
Contig12465_at	40.8	high	snp_10321	4H_28	3	6333974
Contig16687_at	40.3	high	snp_10321	4H_28	3	6413971
Contig10108_at	46.8	high	snp_10321	4H_28	3	6516688
HU08D12u_at	104.1	high	bBE54A	4H_29	3	5786983
Contig20715_at	101.8	high	bBE54A	4H_29	3	14738654
Contig19910_at	34.4	high	snp_4108	4H_30	3	5193230
Contig19104_at	37.7	high	snp_4108	4H_30	3	5284057
Contig5861_at	46.5	high	snp_4108	4H_30	3	5331127
Contig9733_at	31.1	high	snp_4108	4H_30	3	5573121
Contig3420_at	226.4	high	snp_4108	4H_30	3	5599842
Contig17109_at	54.4	high	HVM068	4H_31	3	5273638
Contig10445_at	46.6	high	HVM068	4H_31	3	5509785
Contig23272_at	32.1	high	snp_3416	4H_32	3	5044296
Contig14224_at	42.7	high	snp_3416	4H_32	3	5077358
Contig13535_at	74.4	high	snp_3416	4H_32	3	5154255
Contig14715_at	33.7	high	snp_3416	4H_32	3	5413028
Contig13063_at	106.4	high	snp_2490	4H_33	3	4885363
Contig10152_at	51.1	high	snp_2490	4H_33	3	4903067
Contig9806_at	36.9	high	snp_2490	4H_33	3	5060827
Contig9988_at	117.9	high	BCD453B	4H_34	3	2867033
Contig9412_at	82.4	high	BCD453B	4H_34	3	2880707
Contig12007_s_at	58.3	high	BCD453B	4H_34	3	2937423
Contig25133_at	194.2	high	BCD453B	4H_34	3	2940857
Contig8489_s_at	155.9	high	BCD453B	4H_34	3	2940857
Contig8490_at	119.8	high	BCD453B	4H_34	3	2940857
HS07I12u_s_at	48.2	high	BCD453B	4H_34	3	2943827
Contig10756_x_at	30.4	high	BCD453B	4H_34	3	2943827
HS07I12u_x_at	58.9	high	BCD453B	4H_34	3	2971907
HVSMEh0095L04f_s_at	33.1	high	snp_3704	4H_36	3	3317396
Contig17323_at	45.1	high	snp_3704	4H_36	3	4207585
Contig5201_at	96.5	high	snp_2194	4H_37	3	3095097
Contig23642_at	49.8	high	snp_2194	4H_37	3	3199297
Contig3204_at	84.1	high	snp_2194	4H_37	3	3317396
Contig3205_s_at	80.6	high	snp_2194	4H_37	3	3317396
Contig26557_at	122.3	high	snp_4988	4H_38	3	3529808
Contig10368_at	87.2	high	snp_4988	4H_38	3	3605503
Contig5644_at	45.0	high	snp_4988	4H_38	3	3640971
Contig2205_s_at	55.3	high	snp_4555	4H_40	3	3693033
Contig6894_at	31.2	high	snp_4555	4H_40	3	3969105
Contig5720_at	56.8	high	snp_4555	4H_40	3	3980770
Contig5092_s_at	32.0	high	snp_7010	4H_41	3	3729679
Contig21232_at	78.8	high	snp_7010	4H_41	3	4115607
Contig18021_at	164.7	high	snp_7010	4H_41	3	4129867
Contig15156_at	40.0	high	snp_7010	4H_41	3	4152295
HK03F11r_at	73.9	high	ABG319A	4H_42	3	4179852
Contig3487_at	87.3	high	ABG319A	4H_42	3	4192104
Contig5603_s_at	72.5	high	ABG319A	4H_42	3	4388192
Contig12073_at	36.3	high	snp_4039	4H_43	3	4329648
Contig25993_at	150.2	high	snp_4039	4H_43	3	4423132
Contig9995_at	40.8	high	snp_4039	4H_43	3	4713120
Contig10095_at	67.6	high	KFP221	4H_44	3	2042351
Contig7474_s_at	163.3	high	KFP221	4H_44	3	2560314
Contig7474_at	110.5	high	KFP221	4H_44	3	2560314
Contig10352_at	115.8	high	KFP221	4H_44	3	2576121
Contig10791_s_at	133.7	high	KFP221	4H_44	3	2640812
Contig26531_at	33.7	high	KFP221	4H_44	3	4418991
Contig24999_at	124.9	high	KFP221	4H_44	3	4475846
Contig9918_at	78.8	high	KFP221	4H_44	3	4504591
Contig9840_at	66.3	high	KFP221	4H_44	3	4720428
Contig8880_at	51.6	high	snp_6136	4H_45	3	1706250
Contig8619_at	91.7	high	snp_6136	4H_45	3	1876420
Contig9190_at	205.7	high	snp_6136	4H_45	3	1932563
HVSMEb0011O06r2_at	152.4	high	snp_6136	4H_45	3	1964778
Contig9944_at	92.2	high	ABG500B	4H_47	3	1932563
EBro07_SQ003_E20_s_at	36.7	high	snp_5920	4H_48	3	1694780
Contig4643_s_at	33.8	high	ABG394	4H_49	3	1774716
Contig10826_at	208.6	high	ABG394	4H_49	3	5140681
Contig12451_at	79.4	high	snp_2614	4H_50	3	1505379
EBro08_SQ004_F05_at	120.4	high	ABG397	4H_51	3	2102803
Contig21643_at	35.7	high	ABG397	4H_51	3	2115836
rbah36p13_s_at	96.4	high	ABG397	4H_51	3	2190936
Contig18277_at	86.6	high	ABG397	4H_51	3	2228018
Contig13400_s_at	71.7	high	ABG397	4H_51	3	2357146
Contig13400_at	59.3	high	ABG397	4H_51	3	2357146
Contig15299_at	32.3	high	ABG397	4H_51	3	2363763
Contig8428_at	44.2	high	snp_9715	4H_52	3	1045101
Contig5810_s_at	40.6	high	ABG319C	4H_53	3	924377
Contig9135_at	68.9	high	ABG319C	4H_53	3	993651
HO09M19S_s_at	47.6	high	ABG319C	4H_53	3	1005106
Contig15497_at	32.7	high	ABG319C	4H_53	3	1005106
Contig7383_at	82.2	high	snp_2878	4H_54	3	103474
Contig9691_at	57.5	high	snp_2878	4H_54	3	463088
Contig5731_at	87.6	high	snp_2878	4H_54	3	476111
Contig12587_at	275.5	high	snp_2878	4H_54	3	484267
HA28L22r_s_at	57.3	high	snp_2878	4H_54	3	631143
Contig3622_s_at	48.5	high	snp_2878	4H_54	3	631143
Contig18833_at	38.8	high	snp_2878	4H_54	3	827486
Contig2279_at	321.2	high	snp_2878	4H_54	3	15511206
Contig2282_at	31.4	high	snp_2878	4H_54	3	15511206
Contig5141_at	50.1	high	snp_2878	4H_54	3	17787104
Contig9386_at	256.5	high	snp_954	4H_55	3	623961
Contig25200_at	140.3	high	snp_954	4H_55	3	653032
Contig17605_at	143.0	high	snp_954	4H_55	3	712592
HA10I22u_s_at	41.5	high	ABG601	4H_56	3	577265
AF039024_at	86.8	high	ABG601	4H_56	3	631143
Contig6886_at	271.6	high	ABG601	4H_56	3	749790
Contig6888_s_at	89.5	high	ABG601	4H_56	3	749790
HVSMEn0021L12r2_at	38.7	high	ASE1C	4H_57	3	11428263
HU08B06u_x_at	41.0	high	snp_13831	5H_01	3	7831767
Contig360_x_at	32.0	high	snp_13831	5H_01	3	26409256
Contig7295_s_at	31.2	high	snp_5206	5H_02	3	27947070
Contig12090_at	30.7	high	DAK133	5H_03	3	11189599
Contig12804_at	33.9	high	ABC483	5H_05	3	10861878
Contig26240_at	38.5	high	ABC483	5H_05	3	25471478
HA03G23u_at	207.8	high	ABC483	5H_05	3	26346656
Contig9522_at	93.1	high	snp_847	5H_09	3	21046570
Contig3052_at	46.9	high	ABG705A	5H_13	3	23501941
HVSMEa0005G02f2_s_at	33.2	high	ABG705A	5H_13	3	23501941
Contig17195_at	30.5	high	ABG497	5H_17	3	24799821
Contig25561_at	128.5	high	snp_152	5H_22	3	33398391
Contig23169_at	113.7	high	B12DB	5H_24	3	17215334
Contig18393_at	44.6	high	B12DB	5H_24	3	34575876
Contig6221_at	60.6	high	snp_7856	5H_25	3	25914215
Contig3237_at	187.4	high	snp_7856	5H_25	3	34112262
Contig3237_x_at	179.0	high	snp_7856	5H_25	3	34112262
EBro03_SQ005_O21_s_at	163.9	high	snp_7856	5H_25	3	34112262
Contig19689_at	83.9	high	snp_1110	5H_27	3	22328243
HB18H23r_s_at	32.5	high	Ltp1	5H_28	3	8784620
HVSMEn0006E24f2_s_at	99.6	high	snp_8836	5H_31	3	25471478
HW06D22u_at	53.2	high	WG889	5H_33	3	21375180
Contig14617_at	30.7	high	ABC324	5H_37	3	28405566
Contig5025_at	33.2	high	ABC324	5H_37	3	31404506
Contig20269_at	60.8	high	snp_4344	5H_42	3	14649578
Contig11017_at	123.9	high	snp_4344	5H_42	3	21125389
Contig7020_at	234.7	high	snp_4344	5H_42	3	34850961
Contig1693_at	32.7	high	BCD926	5H_44	3	17341791
HM08O10r_s_at	32.6	high	MWG514B	5H_50	3	24144016
Contig14054_at	95.9	high	snp_2984	5H_51	3	30299751
Contig4322_at	78.3	high	snp_2984	5H_51	3	30514093
Contig9752_at	155.8	high	snp_2984	5H_51	3	30543989
Contig15243_at	210.8	high	snp_2984	5H_51	3	30591998
Contig15850_at	51.4	high	snp_2984	5H_51	3	30639885
Contig10905_at	76.6	high	snp_2984	5H_51	3	30646438
Contig17733_at	107.0	high	snp_9761	5H_52	3	25218463
HK01E08r_s_at	52.0	high	snp_9761	5H_52	3	25230628
Contig16053_at	34.4	high	snp_9761	5H_52	3	25230628
Contig3400_at	35.5	high	snp_9761	5H_52	3	30464280
Contig9052_at	181.3	high	snp_447	5H_53	3	30880133
Contig15531_at	31.5	high	WG644	5H_54	3	1427416
Contig9724_at	110.6	high	WG644	5H_54	3	30967857
Contig12155_at	74.4	high	WG644	5H_54	3	31069119
Contig12069_at	31.5	high	WG644	5H_54	3	31078999
Contig1139_s_at	39.2	high	WG644	5H_54	3	31142265
Contig10604_at	86.8	high	WG644	5H_54	3	31157769
Contig11788_at	85.7	high	WG644	5H_54	3	31162675
HU08E09u_s_at	35.9	high	WG644	5H_54	3	31162675
Contig7547_s_at	204.0	high	WG644	5H_54	3	31194901
Contig19199_at	107.2	high	WG644	5H_54	3	31237815
EBro08_SQ004_E11_at	42.7	high	WG644	5H_54	3	31341263
Contig15563_at	103.2	high	WG644	5H_54	3	31399385
Contig8551_at	46.6	high	WG644	5H_54	3	31413815
Contig11361_at	74.5	high	WG644	5H_54	3	31465668
Contig13657_at	133.5	high	WG644	5H_54	3	31469757
Contig10607_at	60.3	high	WG644	5H_54	3	31613534
Contig10279_at	73.5	high	WG644	5H_54	3	31697109
Contig8066_s_at	55.5	high	WG644	5H_54	3	32042937
Contig10393_at	49.7	high	snp_17537	5H_55	3	24173638
Contig16368_at	41.6	high	snp_17537	5H_55	3	31278112
Contig7019_at	42.7	high	snp_17537	5H_55	3	31397826
Contig15963_at	103.5	high	snp_17537	5H_55	3	31434870
Contig17609_at	112.4	high	snp_17537	5H_55	3	31442709
Contig13777_at	49.8	high	snp_17537	5H_55	3	31562024
Contig10651_at	151.4	high	snp_17537	5H_55	3	31619883
Contig4363_s_at	46.0	high	snp_17537	5H_55	3	31671202
Contig13286_at	47.0	high	snp_17537	5H_55	3	31694949
Contig11904_at	30.3	high	snp_17537	5H_55	3	31705926
HVSMEf0010N18r2_s_at	58.0	high	snp_17537	5H_55	3	31729548
Contig3111_at	43.7	high	snp_17537	5H_55	3	31729548
Contig10093_at	32.7	high	snp_17537	5H_55	3	31786179
Contig4843_at	160.5	high	snp_17537	5H_55	3	31956589
Contig3878_at	66.9	high	snp_17537	5H_55	3	32302773
Contig13740_at	132.1	high	snp_6050	5H_56	3	31968819
Contig10147_at	205.3	high	snp_6050	5H_56	3	32017589
HB22P12r_x_at	214.7	high	snp_1461	5H_57	3	4089486
HB14F21r_at	112.4	high	snp_1461	5H_57	3	4096035
Contig16933_at	57.4	high	snp_1461	5H_57	3	32382915
Contig21277_at	129.2	high	WG908	5H_59	3	14971776
Contig17029_at	35.3	high	WG908	5H_59	3	31558473
Contig6095_at	232.7	high	WG908	5H_59	3	32343688
Contig6093_at	232.1	high	WG908	5H_59	3	32343688
EBro08_SQ008_C07_at	32.6	high	snp_2746	5H_61	3	32366973
Contig9191_at	123.8	high	snp_2746	5H_61	3	32915847
HVSMEa0003H08r2_at	56.8	high	snp_2746	5H_61	3	32973610
Contig15462_at	51.0	high	snp_2746	5H_61	3	32973610
Contig3924_at	37.8	high	snp_2746	5H_61	3	33000291
Contig1781_s_at	31.8	high	snp_4316	5H_63	3	33243431
HVSMEa0006M20r2_at	168.7	high	snp_4316	5H_63	3	33330039
Contig17106_at	79.2	high	snp_4316	5H_63	3	33330039
Contig9148_at	33.0	high	snp_9488	5H_64	3	10351635
Contig656_at	123.1	high	ABG496	5H_65	3	9478877
Contig23347_at	51.8	high	ABG496	5H_65	3	33137012
Contig11327_at	30.7	high	ABG496	5H_65	3	33452657
Contig7949_s_at	107.9	high	ABG496	5H_65	3	33544237
Contig8634_at	82.1	high	ABG496	5H_65	3	33556713
Contig15575_at	68.1	high	ABG496	5H_65	3	33560904
Contig4782_at	67.6	high	ABG496	5H_65	3	33577546
EBpi01_SQ005_B24_at	149.8	high	ABG496	5H_65	3	33631182
HM10P11r_s_at	52.1	high	ABG496	5H_65	3	33650407
Contig24605_at	38.6	high	ABG496	5H_65	3	33833743
Contig24293_at	56.6	high	ABC482	5H_66	3	26382594
Contig5252_at	121.4	high	ABC482	5H_66	3	34253736
Contig10587_at	45.8	high	ABC482	5H_66	3	34264315
Contig11039_at	70.8	high	ABC482	5H_66	3	34273673
Contig7327_at	110.0	high	ABC482	5H_66	3	34279221
Contig7021_at	37.2	high	ABC482	5H_66	3	34850961
Contig21904_at	48.6	high	FBB213A	5H_68	3	34210295
Contig14198_at	31.5	high	DAK156	5H_69	3	34478451
Contig4805_at	159.9	high	DAK156	5H_69	3	34663260
Contig8750_s_at	76.1	high	DAK156	5H_69	3	34852338
Contig16932_at	48.3	high	DAK156	5H_69	3	34904449
HV14C07u_at	107.1	high	snp_552	5H_70	3	34871286
Contig10517_at	59.8	high	snp_552	5H_70	3	34899901
Contig8741_at	55.6	high	snp_552	5H_70	3	34954660
rbah36k01_s_at	80.7	high	snp_930	5H_71	3	35054269
Contig13905_at	231.8	high	snp_930	5H_71	3	35161738
HVSMEf0011J01r2_at	179.2	high	snp_930	5H_71	3	35161738
Contig8932_s_at	88.5	high	snp_930	5H_71	3	35194145
Contig12888_s_at	194.8	high	snp_930	5H_71	3	35203360
Contig12888_at	169.6	high	snp_930	5H_71	3	35203360
HVSMEf0011J01r2_s_at	77.9	high	CDO484	5H_72	3	35161738
Contig22563_at	44.9	high	CDO484	5H_72	3	35177201
Contig9696_s_at	67.1	high	CDO484	5H_72	3	35271028
Contig21862_at	72.7	high	CDO484	5H_72	3	35373522
Contig8956_at	39.4	high	CDO484	5H_72	3	35383358
Contig11925_at	46.6	high	CDO484	5H_72	3	35425280
Contig14540_at	31.5	high	CDO484	5H_72	3	35445756
Contig9109_at	42.4	high	CDO484	5H_72	3	35462830
Contig14871_at	64.7	high	CDO484	5H_72	3	35485781
Contig10076_at	55.1	high	CDO484	5H_72	3	35572600
Contig8230_at	34.6	high	CDO484	5H_72	3	35827086
Contig7365_at	62.7	high	ABG463	5H_73	3	35297793
Contig11015_at	117.7	high	ABG463	5H_73	3	35608593
Contig10043_at	32.7	high	ABG463	5H_73	3	35728998
HVSMEg0007O09r2_at	127.4	high	ABG463	5H_73	3	35753605
Contig6261_at	30.4	high	ABG463	5H_73	3	35907429
Contig4907_s_at	38.9	high	snp_2493	5H_74	3	28123264
Contig7990_at	32.5	high	snp_2493	5H_74	3	35759693
Contig3584_at	221.1	high	snp_2493	5H_74	3	35761045
HVSMEb0014E01r2_s_at	154.8	high	snp_2493	5H_74	3	35769297
Contig8276_at	133.7	high	snp_2493	5H_74	3	35769297
Contig9095_at	66.7	high	snp_13291	5H_75	3	35785019
HM04D16u_s_at	57.1	high	snp_13291	5H_75	3	35785019
Contig16075_at	100.9	high	snp_13291	5H_75	3	35804135
Contig11001_at	46.7	high	ABC309	5H_76	3	35800460
Contig11814_at	51.2	high	ABC309	5H_76	3	35838324
Contig11280_at	78.3	high	ABC309	5H_76	3	35850627
Contig8225_at	72.1	high	ABC309	5H_76	3	35927983
Contig12723_at	33.6	high	MWG851C	5H_78	3	35921487
Contig4200_at	107.7	high	MWG851C	5H_78	3	35946421
HVSMEa0014L12r2_at	67.3	high	MWG851C	5H_78	3	36013906
HV_CEa0001E19r2_at	57.8	high	HVM006	5H_80	3	36142945
Contig5050_s_at	31.6	high	HVM006	5H_80	3	36286777
Contig13473_at	46.0	high	snp_2555	5H_81	3	36210423
Contig23973_at	30.1	high	snp_2555	5H_81	3	36230932
Contig15422_at	53.1	high	snp_6580	5H_82	3	35921309
Contig4201_s_at	84.0	high	snp_6580	5H_82	3	35946421
HVSMEc0003K22r2_at	153.7	high	snp_6580	5H_82	3	36228147
HVSMEk0016J20r2_at	222.1	high	snp_1056	5H_83	3	36046286
Contig11468_s_at	84.1	high	snp_1056	5H_83	3	36053038
Contig4873_s_at	76.3	high	snp_1056	5H_83	3	36071028
Contig17069_at	158.6	high	snp_1056	5H_83	3	36132822
Contig3262_at	36.9	high	snp_6240	5H_84	3	35769135
Contig14958_at	92.7	high	snp_6240	5H_84	3	35912267
Contig11190_at	157.1	high	snp_4547	6H_03	3	9014353
Contig869_x_at	204.5	high	snp_1851	6H_11	3	9478877
Contig85_x_at	113.6	high	snp_1851	6H_11	3	9478877
Contig671_at	59.3	high	ABC152A	6H_13	3	9478877
Contig440_s_at	46.2	high	His3D	6H_14	3	9478877
Contig7052_s_at	180.4	high	snp_2176	6H_23	3	11643090
Contig28_s_at	36.8	high	snp_3379	6H_24	3	9478877
Contig7627_at	42.6	high	ABC169B	6H_26	3	924377
HT01M21w_at	153.4	high	snp_1009	6H_28	3	610993
Contig1659_x_at	142.5	high	snp_1009	6H_28	3	30850479
HU12C13u_at	88.5	high	snp_1009	6H_28	3	30850479
HVSMEl0023A18r2_at	206.1	high	snp_1009	6H_28	3	34460682
HVSMEi0002I05r2_at	103.6	high	snp_810	6H_30	3	30055132
HU08L13u_at	139.5	high	snp_5803	6H_33	3	2867033
Contig11568_at	31.5	high	G57	6H_35	3	25151258
Contig4307_at	30.9	high	snp_2607	6H_42	3	15286386
Contig23178_at	32.3	high	snp_4909	6H_43	3	14073184
HZ62C10r_at	140.0	high	snp_2968	6H_45	3	35276037
HV_CEb0020D05r2_s_at	100.9	high	snp_1969	6H_46	3	18443273
Contig4986_at	74.7	high	snp_1969	6H_46	3	18443273
Contig7035_at	33.2	high	snp_8504	6H_48	3	13988999
Contig679_s_at	255.6	high	ABC170A	6H_51	3	4096035
Contig9996_at	246.5	high	Sft	7H_03	3	3813079
Contig9171_s_at	73.9	high	ABG077	7H_06	3	1408928
Contig17320_at	38.3	high	ABG077	7H_06	3	7812796
HVSMEa0002K15r2_s_at	100.2	high	ABG077	7H_06	3	36128251
Contig15565_at	89.2	high	ABG077	7H_06	3	36128251
HVSMEa0002K15r2_x_at	47.3	high	ABG077	7H_06	3	36128251
Contig16007_at	119.8	high	snp_984	7H_11	3	22558403
Contig9264_s_at	102.2	high	DAK185.1	7H_23	3	25471478
Contig7917_at	36.5	high	MWG911B	7H_41	3	20516312
HS18C20u_x_at	44.2	high	snp_4460	7H_51	3	21054673
Contig2810_at	124.7	high	snp_5480	7H_52	3	6552354
Contig2811_at	120.5	high	snp_5480	7H_52	3	6552354
HS18C20u_at	72.8	high	snp_5480	7H_52	3	21054673
HY01B21u_at	120.6	high	snp_5480	7H_52	3	33650407
Contig21895_at	56.5	high	ABG476	7H_53	3	3626088
rbah41a21_s_at	89.4	high	ABG476	7H_53	3	6552354
Contig15504_at	48.5	high	ABG476	7H_53	3	7202883
Contig10486_at	45.0	high	ABG476	7H_53	3	32741924
Contig14609_at	42.9	high	Amy2	7H_58	3	14433532
Contig443_at	132.0	high	RZ242	7H_59	3	9478877
HU02E04u_s_at	111.9	high	TLM1	7H_61	3	7053797
Contig17036_at	54.1	high	TLM1	7H_61	3	7053797
HI02J18u_at	174.7	high	TLM1	7H_61	3	34575876
Contig16016_at	137.6	high	KFP190	7H_63	3	14817884
Contig19112_at	38.6	high	snp_3799	7H_66	3	10834573
Contig3774_s_at	248.1	high	ABC305	7H_67	3	186677
Contig3777_at	232.7	high	ABC305	7H_67	3	186677
Contig3782_x_at	217.2	high	ABC305	7H_67	3	186677
Contig3775_s_at	110.5	high	ABC305	7H_67	3	186677
Contig3778_x_at	223.8	high	ABC305	7H_67	3	189424
Contig8444_at	82.0	high	snp_1847	7H_76	3	9734808
Contig9264_at	30.4	high	snp_1847	7H_76	3	25471478
Contig5994_s_at	161.4	high	snp_931	1H_02	4	454276
Contig5994_at	118.5	high	snp_931	1H_02	4	454276
Contig3736_s_at	161.7	high	snp_931	1H_02	4	21598187
Contig9911_s_at	48.2	high	MWG837	1H_05	4	4408286
Contig6192_at	107.5	high	snp_10922	1H_08	4	30276469
Contig14013_s_at	225.8	high	snp_2151	1H_13	4	17729387
Contig14012_at	195.9	high	snp_2151	1H_13	4	17729387
Contig7299_at	53.0	high	ABG074	1H_14	4	17840338
Contig4647_at	41.4	high	RZ166	1H_16	4	34775731
Contig14071_at	136.7	high	snp_243	1H_25	4	31635367
Contig11551_at	45.9	high	snp_8214	1H_34	4	24374140
Contig5630_at	160.1	high	DAK123B	1H_36	4	18874659
Contig7479_at	30.3	high	ABG464	1H_39	4	23578418
Contig11216_at	32.1	high	Aga7	1H_55	4	18271458
Contig5208_at	73.0	high	MWG844A	2H_02	4	4424010
Contig5416_s_at	212.3	high	ABG058	2H_05	4	997163
Contig5415_at	149.9	high	ABG058	2H_05	4	997163
Contig10880_at	93.3	high	ABG058	2H_05	4	1112090
Contig3338_s_at	81.0	high	ABG058	2H_05	4	1139302
Contig11003_s_at	37.2	high	ABG703B	2H_06	4	2467671
Contig21273_at	76.8	high	ABG703B	2H_06	4	5649164
HVSMEc0011O16r2_at	158.3	high	Chs1B	2H_07	4	167875
Contig5133_s_at	117.7	high	Chs1B	2H_07	4	167875
Contig6456_s_at	132.5	high	Chs1B	2H_07	4	187650
Contig4828_at	43.9	high	Chs1B	2H_07	4	213358
Contig21260_at	210.8	high	Chs1B	2H_07	4	357900
Contig5654_at	50.6	high	Chs1B	2H_07	4	387039
Contig16574_at	205.5	high	Chs1B	2H_07	4	391497
Contig20382_at	33.6	high	Chs1B	2H_07	4	5589001
HD03B05r_at	93.5	high	Chs1B	2H_07	4	18072098
Contig17283_s_at	84.2	high	snp_4084	2H_09	4	48461
Contig5128_s_at	156.3	high	snp_4084	2H_09	4	167875
Contig22467_at	44.8	high	snp_4084	2H_09	4	5570432
Contig24683_at	95.8	high	ABG008	2H_11	4	6034986
Contig39_at	104.8	high	snp_791	2H_12	4	8265113
Contig10480_at	60.6	high	snp_791	2H_12	4	8508353
Contig3676_at	39.9	high	snp_791	2H_12	4	8578856
Contig20411_at	122.3	high	snp_791	2H_12	4	8619188
HW05L10u_at	44.4	high	snp_791	2H_12	4	8619188
Contig14444_s_at	57.3	high	snp_791	2H_12	4	11491107
Contig20670_at	31.5	high	HVM036	2H_13	4	9271683
Contig14444_at	34.1	high	HVM036	2H_13	4	11491107
Contig12503_s_at	89.3	high	DAK595A	2H_14	4	13972873
Contig12503_at	36.0	high	DAK595A	2H_14	4	13972873
Contig19241_at	44.2	high	ABG318	2H_16	4	10975293
Contig18368_at	78.2	high	ABC156A	2H_17	4	32744512
Contig8816_at	137.9	high	MWG858	2H_18	4	11269440
Contig8815_at	50.5	high	MWG858	2H_18	4	11269440
Contig4111_at	37.6	high	ABG358	2H_20	4	33034849
Contig5639_at	92.9	high	snp_864	2H_22	4	31170607
Contig2554_at	33.1	high	snp_6471	2H_25	4	32907919
Contig4512_s_at	35.6	high	snp_3709	2H_27	4	32168038
Contig12668_s_at	196.6	high	cMWG663A	2H_30	4	702030
Contig12668_at	95.7	high	cMWG663A	2H_30	4	702030
Contig24308_at	108.2	high	Adh8	2H_32	4	27631200
Contig10169_at	34.6	high	snp_1596	2H_34	4	21830525
Contig7322_at	34.3	high	snp_1596	2H_34	4	24034237
Contig5880_at	31.3	high	snp_1596	2H_34	4	33613506
Contig1434_s_at	37.2	high	MWG557	2H_35	4	21598187
Contig935_at	49.4	high	MWG557	2H_35	4	30914331
HVSMEk0005E03r2_s_at	48.7	high	CDO537	2H_36	4	18583326
Contig16506_at	39.5	high	CDO537	2H_36	4	19033410
EBro03_SQ004_A01_s_at	33.5	high	CDO537	2H_36	4	19982191
Contig324_at	39.6	high	CDO537	2H_36	4	20248366
Contig20206_at	51.6	high	CDO537	2H_36	4	23072254
EBem05_SQ002_F23_at	40.9	high	CDO537	2H_36	4	24525605
Contig13421_at	32.9	high	CDO537	2H_36	4	25640943
Contig4580_at	38.1	high	CDO537	2H_36	4	30223780
Contig1983_at	222.0	high	snp_721	2H_37	4	213358
Contig1679_s_at	70.5	high	snp_721	2H_37	4	14015791
rbags15p13_s_at	59.8	high	snp_721	2H_37	4	14015791
Contig20441_at	34.2	high	snp_721	2H_37	4	16992816
Contig7042_at	110.5	high	snp_721	2H_37	4	20069030
Contig17756_at	52.1	high	snp_721	2H_37	4	20200327
Contig19723_at	35.2	high	snp_721	2H_37	4	20685947
Contig7049_s_at	90.5	high	snp_721	2H_37	4	21048079
Contig4554_at	33.4	high	snp_721	2H_37	4	21192157
Contig6572_at	35.4	high	snp_721	2H_37	4	21193582
Contig18800_at	114.2	high	snp_721	2H_37	4	21949279
Contig4368_at	64.2	high	snp_721	2H_37	4	21984890
Contig4367_s_at	60.3	high	snp_721	2H_37	4	21984890
Contig13410_at	54.4	high	snp_721	2H_37	4	22364383
rbags19n19_s_at	37.9	high	snp_721	2H_37	4	23059371
Contig2773_s_at	33.6	high	snp_721	2H_37	4	23059371
rbags19n19_x_at	31.8	high	snp_721	2H_37	4	23059371
Contig25201_at	57.0	high	snp_721	2H_37	4	24120514
Contig13405_at	64.7	high	snp_721	2H_37	4	25166960
Contig10401_s_at	32.0	high	snp_721	2H_37	4	25210172
Contig1795_at	144.8	high	snp_721	2H_37	4	25710635
Contig23547_at	52.5	high	snp_721	2H_37	4	25895663
Contig11447_at	67.6	high	snp_721	2H_37	4	25954823
Contig5942_at	71.8	high	snp_721	2H_37	4	26339733
Contig5943_s_at	43.8	high	snp_721	2H_37	4	26339733
Contig13529_at	49.3	high	snp_721	2H_37	4	26394754
Contig15319_at	79.7	high	snp_721	2H_37	4	27027705
Contig15683_at	88.7	high	snp_721	2H_37	4	30045175
Contig12545_at	32.9	high	snp_721	2H_37	4	32119350
Contig2764_s_at	31.2	high	snp_721	2H_37	4	34443989
Contig6086_at	57.1	high	snp_1114	2H_38	4	19828386
Contig10149_at	96.6	high	snp_1114	2H_38	4	20151565
Contig14768_at	40.1	high	snp_1114	2H_38	4	22918004
rbags22m24_s_at	37.9	high	snp_1114	2H_38	4	26829817
Contig9426_at	83.8	high	Hvex1	2H_39	4	16348739
Contig8774_at	183.0	high	Hvex1	2H_39	4	19489656
HZ50B12r_s_at	162.5	high	Hvex1	2H_39	4	19489656
Contig6687_at	63.3	high	Hvex1	2H_39	4	19836128
rbaal1j08_s_at	54.8	high	Hvex1	2H_39	4	19836128
Contig4715_at	45.6	high	Hvex1	2H_39	4	19861827
Contig9566_at	42.3	high	Hvex1	2H_39	4	19958434
HV_CEa0002E21r2_at	58.8	high	Hvex1	2H_39	4	20062556
Contig7968_at	121.6	high	Hvex1	2H_39	4	20356070
EBem09_SQ005_C08_s_at	41.2	high	Hvex1	2H_39	4	21142239
HVSMEk0023F20r2_at	78.9	high	Hvex1	2H_39	4	21515611
HVSMEk0023F20r2_s_at	67.0	high	Hvex1	2H_39	4	21515611
Contig11573_at	31.5	high	Hvex1	2H_39	4	21949279
Contig4369_at	55.6	high	Hvex1	2H_39	4	21987709
Contig10535_at	183.1	high	Hvex1	2H_39	4	22004648
Contig8561_at	158.7	high	Hvex1	2H_39	4	22138900
HVSMEn0010J22r2_at	37.4	high	Hvex1	2H_39	4	22525119
Contig23325_at	67.7	high	Hvex1	2H_39	4	22758757
Contig15915_at	77.5	high	Hvex1	2H_39	4	22882892
Contig6452_s_at	70.1	high	ABC167B	2H_40	4	19943641
Contig9699_at	75.6	high	snp_4944	2H_41	4	23923315
HVSMEn0017K05r2_at	92.1	high	snp_4944	2H_41	4	24425118
Contig23663_at	45.8	high	snp_4944	2H_41	4	24506812
Contig14669_at	40.8	high	snp_4944	2H_41	4	24560485
Contig7317_s_at	121.7	high	snp_4944	2H_41	4	24615322
Contig7316_at	113.1	high	snp_4944	2H_41	4	24615322
Contig7815_s_at	77.6	high	snp_441	2H_42	4	24774815
HVSMEg0015N22r2_at	196.8	high	snp_441	2H_42	4	24968781
Contig14723_at	47.1	high	snp_441	2H_42	4	26013773
rbaal13j08_at	61.2	high	snp_8065	2H_43	4	24883223
Contig8856_s_at	79.8	high	snp_8065	2H_43	4	24930681
rbaal24b05_s_at	53.8	high	snp_8065	2H_43	4	25120934
Contig14171_at	74.5	high	snp_8065	2H_43	4	25155482
Contig10135_at	103.3	high	snp_8065	2H_43	4	25166960
Contig10136_s_at	91.4	high	snp_8065	2H_43	4	25166960
Contig3461_at	199.4	high	snp_8065	2H_43	4	25177844
HT12D12u_s_at	197.3	high	snp_8065	2H_43	4	25177844
HT12D12u_x_at	40.7	high	snp_8065	2H_43	4	25177844
Contig22164_at	47.5	high	snp_8065	2H_43	4	25324516
Contig14898_at	171.0	high	snp_8065	2H_43	4	25331504
Contig3343_at	95.7	high	snp_8065	2H_43	4	25346108
EBem09_SQ006_L23_at	43.7	high	snp_8065	2H_43	4	25346108
Contig17958_at	131.1	high	snp_8065	2H_43	4	25418160
rbags13e14_s_at	184.1	high	snp_8065	2H_43	4	25425511
Contig8927_at	180.8	high	snp_8065	2H_43	4	25425511
Contig14509_at	38.9	high	snp_8065	2H_43	4	25481930
Contig1800_at	54.0	high	snp_8065	2H_43	4	25710635
Contig11649_at	131.6	high	TLM3	2H_44	4	25616534
Contig1805_s_at	112.8	high	ABC152D	2H_45	4	25710635
Contig1800_s_at	35.7	high	ABC152D	2H_45	4	25710635
EBem06_SQ003_C02_at	55.7	high	ABC152D	2H_45	4	25892608
Contig24266_at	49.2	high	ABC152D	2H_45	4	25895663
Contig1799_s_at	137.3	high	MWG865	2H_46	4	25710635
Contig8591_at	39.5	high	MWG865	2H_46	4	26327834
Contig10365_s_at	109.3	high	MWG865	2H_46	4	26500426
Contig12539_s_at	43.9	high	snp_3014	2H_47	4	24183568
Contig3597_at	77.6	high	snp_3014	2H_47	4	24370257
Contig4324_at	33.1	high	snp_3014	2H_47	4	24490816
Contig22343_at	70.3	high	snp_3014	2H_47	4	24817487
Contig24338_at	97.6	high	snp_3014	2H_47	4	25322330
Contig16911_at	62.9	high	snp_3014	2H_47	4	34658107
Contig14574_at	115.1	high	snp_2284	2H_48	4	23624499
Contig17371_at	43.3	high	snp_2284	2H_48	4	24021616
Contig7346_at	60.2	high	snp_2284	2H_48	4	24136326
Contig8200_at	34.6	high	snp_3806	2H_49	4	22923716
Contig5328_s_at	36.2	high	snp_3806	2H_49	4	23096161
Contig18245_at	52.0	high	snp_3806	2H_49	4	23948833
Contig5507_at	73.1	high	snp_3806	2H_49	4	24021826
Contig7348_at	46.0	high	snp_3806	2H_49	4	24136326
Contig4326_at	54.2	high	snp_3806	2H_49	4	24490816
Contig262_at	36.3	high	snp_3806	2H_49	4	24662633
HI05A17u_x_at	86.9	high	snp_3806	2H_49	4	24695959
Contig9232_at	78.4	high	snp_3806	2H_49	4	24946595
Contig11182_at	34.8	high	snp_4717	2H_50	4	19890383
Contig19672_at	43.9	high	snp_4717	2H_50	4	20035688
Contig14125_at	40.0	high	snp_4717	2H_50	4	20338722
Contig8899_at	126.8	high	snp_4717	2H_50	4	20361536
Contig4788_at	46.2	high	snp_4717	2H_50	4	21068001
Contig10859_at	60.2	high	snp_4717	2H_50	4	21186131
Contig20468_at	62.6	high	snp_4717	2H_50	4	21258041
Contig2846_at	58.2	high	snp_4717	2H_50	4	21709024
Contig8207_at	57.8	high	snp_4717	2H_50	4	22354502
Contig7293_at	77.2	high	snp_4717	2H_50	4	22414203
Contig16483_at	54.8	high	snp_4717	2H_50	4	22641735
HVSMEg0011N18r2_at	74.5	high	snp_4717	2H_50	4	22903620
Contig12585_at	96.6	high	snp_4717	2H_50	4	29197750
Contig2899_at	46.6	high	snp_4233	2H_51	4	14003269
Contig2899_s_at	39.1	high	snp_4233	2H_51	4	14003269
Contig11232_at	37.3	high	snp_4233	2H_51	4	20321237
Contig3750_at	42.1	high	snp_4233	2H_51	4	22610244
Contig15737_at	55.7	high	snp_4233	2H_51	4	23948833
Contig16415_at	89.2	high	snp_4233	2H_51	4	25611609
Contig7467_at	35.4	high	snp_4233	2H_51	4	27225370
HVSMEn0023M22r2_at	48.1	high	snp_2593	2H_52	4	14794552
Contig13267_at	35.6	high	snp_2593	2H_52	4	18583326
Contig3181_at	54.7	high	snp_2593	2H_52	4	22150569
Contig398_s_at	35.1	high	snp_2593	2H_52	4	24662633
Contig9003_at	34.3	high	snp_8434	2H_53	4	31197320
Contig10472_at	33.4	high	snp_4331	2H_54	4	27153757
Contig18925_at	30.5	high	snp_4331	2H_54	4	35207902
Contig546_at	43.3	high	snp_4280	2H_55	4	24982124
Contig17409_at	66.4	high	snp_1946	2H_56	4	25039323
Contig10402_at	48.2	high	snp_1946	2H_56	4	25210172
HX04J05u_at	71.5	high	snp_3469	2H_57	4	26999754
Contig19081_at	62.4	high	snp_7804	2H_58	4	26939713
Contig7644_at	134.4	high	snp_7804	2H_58	4	26971925
EBro07_SQ002_G23_s_at	94.4	high	snp_7804	2H_58	4	27039842
Contig6600_at	47.5	high	snp_7804	2H_58	4	27039842
Contig17525_at	79.6	high	snp_7804	2H_58	4	27063655
Contig11370_at	153.2	high	snp_7804	2H_58	4	27104321
Contig15522_at	240.4	high	snp_7804	2H_58	4	27139055
HT07C05r_s_at	44.2	high	snp_7804	2H_58	4	29247934
Contig10192_at	31.9	high	snp_7804	2H_58	4	29247934
Contig2258_at	111.5	high	snp_1546	2H_59	4	9968766
HVSMEb0012O23r2_s_at	62.2	high	snp_1546	2H_59	4	26968660
HV_CEa0013E09r2_at	49.1	high	snp_1546	2H_59	4	26968660
HX03C24u_at	34.8	high	snp_1546	2H_59	4	27489753
Contig17934_at	105.9	high	snp_1546	2H_59	4	28852734
Contig8908_at	130.2	high	snp_1546	2H_59	4	28869728
Contig15767_at	99.6	high	snp_1546	2H_59	4	28907881
Contig2260_at	236.9	high	ksuF15	2H_60	4	9968766
Contig14163_at	110.8	high	ksuF15	2H_60	4	28702799
Contig20372_at	106.6	high	ksuF15	2H_60	4	28705859
HVSMEi0017H19r2_s_at	59.7	high	snp_2020	2H_61	4	27855504
Contig16259_at	49.5	high	snp_2020	2H_61	4	28056732
Contig12601_at	118.8	high	snp_2020	2H_61	4	28157655
Contig14925_at	36.8	high	snp_4419	2H_62	4	26917993
Contig21087_at	93.0	high	snp_4419	2H_62	4	27393393
Contig11646_at	89.9	high	snp_4419	2H_62	4	27607399
HV04J01r_at	185.0	high	snp_4419	2H_62	4	27619603
Contig6071_s_at	148.1	high	snp_4419	2H_62	4	27765032
Contig22118_at	58.9	high	snp_4419	2H_62	4	27851280
Contig14456_at	101.1	high	snp_4419	2H_62	4	27855504
Contig14108_at	123.2	high	snp_4419	2H_62	4	27865144
Contig15056_at	138.9	high	snp_4419	2H_62	4	27889666
Contig18764_at	190.4	high	snp_4419	2H_62	4	27903554
Contig20194_at	65.0	high	snp_4419	2H_62	4	27936978
Contig2253_s_at	44.2	high	MWG503	2H_63	4	9968766
Contig20757_at	52.3	high	MWG503	2H_63	4	28068989
Contig14721_at	59.6	high	ABG723	2H_65	4	29351027
Contig10275_s_at	54.2	high	ABG723	2H_65	4	31184330
Contig5380_s_at	97.3	high	ABG723	2H_65	4	31295251
Contig16163_at	76.6	high	ABG723	2H_65	4	31305695
Contig22362_at	47.1	high	ABG723	2H_65	4	31437628
Contig6065_s_at	47.1	high	ABG723	2H_65	4	31455532
Contig2301_at	58.5	high	snp_871	2H_66	4	29961245
Contig5640_at	217.0	high	snp_871	2H_66	4	31170607
Contig13646_at	112.3	high	snp_871	2H_66	4	31191452
Contig9754_at	66.0	high	snp_871	2H_66	4	31191452
Contig4656_at	47.0	high	snp_871	2H_66	4	31239893
Contig11473_at	31.0	high	snp_3180	2H_67	4	31150338
Contig8323_at	117.5	high	snp_1381	2H_68	4	31780303
HV12I14u_at	103.4	high	snp_1381	2H_68	4	31780303
Contig680_at	33.6	high	snp_3448	2H_69	4	33238676
Contig4829_at	107.9	high	snp_3448	2H_69	4	33593234
Contig11251_at	90.4	high	snp_3448	2H_69	4	33599676
Contig18553_at	89.1	high	snp_3448	2H_69	4	33603380
Contig2_s_at	32.1	high	snp_1486	2H_70	4	33238676
Contig5638_at	34.7	high	snp_1486	2H_70	4	33711623
HT05G10u_s_at	71.1	high	snp_285	2H_71	4	33238676
Contig10900_at	72.4	high	snp_285	2H_71	4	33360581
Contig11492_at	31.6	high	snp_285	2H_71	4	33372769
rbah28p12_at	30.7	high	snp_285	2H_71	4	33434781
HVSMEm0002N22r2_at	32.5	high	snp_285	2H_71	4	33442868
Contig13698_at	83.2	high	snp_285	2H_71	4	33446004
Contig8310_at	87.9	high	snp_285	2H_71	4	33485810
Contig7702_at	41.8	high	snp_285	2H_71	4	33500162
Contig8494_at	42.1	high	snp_285	2H_71	4	33542302
[truncated: 9,039 more rows]
