# Supplementary material for: Towards systems genetic analyses in barley: Integration of phenotypic, expression and genotype data into GeneNetwork
Source: BMC Genet. 2008 Nov 18;9:73. doi: 10.1186/1471-2156-9-73 (PMC2630324; doi:10.1186/1471-2156-9-73)
Supplement: Additional file 3 — Table S3. Principal Components scores of the key traits that segregate in the SM population. This is a tab delimited file, first row represents column headings. F1–F4 represent factors of individual traits. [file 1471-2156-9-73-S3.txt]

															SM DH line	YIELD_F1	YIELD_F2	YIELD_F3	YIELD_F4	YIELD_F5	HEADING_DATE_F1	HEADING_DATE_F2	HEADING_DATE_F3	GRAIN_SIZE_1	GRAIN_SIZE_2	GRAIN_SIZE_3	GRAIN_SIZE_4	GRAIN_SIZE_5	GRAIN_SHAPE_F1	GRAIN_SHAPE_F2	GRAIN_SHAPE_F3	PLANT_HEIGHT_F1	PLANT_HEIGHT_F2	PLANT_HEIGHT_F3	MALTING_F1	MALTING_F2	MALTING_F3	MALTING_F4	MALTING_F5	MALTING_F6	LODGING_F1	LODGING_F2	LODGING_F3	LODGING_F4
SM001	-0.46	1.68	2.08	1.83	-0.70	1.77	-0.31	-0.48	-1.98	0.95	-0.78	0.28	-0.12	-1.11	0.69	0.10	2.82	1.03	0.24	-1.54	2.34	-2.55	0.43	0.31	-1.09	0.85	0.63	-0.45	-0.55
SM002	-1.51	0.66	2.65	-0.11	-0.82	-1.88	-1.15	-0.60	-1.83	0.20	-1.83	-2.82	0.35	-2.00	1.01	0.25	-2.46	0.02	0.94	-5.51	1.57	-2.40	1.99	0.91	0.16	0.21	0.50	-1.66	0.34
SM003	-0.93	-0.63	0.51	-1.07	-0.53	-1.41	-0.05	0.42	0.64	0.74	-2.21	-1.32	-1.05	-0.37	0.69	0.14	-2.03	1.34	0.58	-2.74	1.42	-2.98	-0.80	0.12	-0.32	0.27	0.64	-0.54	0.94
SM004	0.53	0.55	-2.16	0.50	-1.33	2.32	-0.68	-0.10	2.26	1.06	-1.40	0.39	-0.87	0.32	0.09	0.06	0.79	0.63	1.52	-0.37	4.86	-1.59	0.22	2.04	1.05	-1.10	0.80	-0.11	0.20
SM005	1.33	-1.88	1.57	0.69	-0.59	-3.47	1.42	1.14	-2.56	0.19	-0.56	-1.29	-1.10	-1.26	0.45	0.07	-6.37	0.86	0.57	-3.19	-0.86	-4.98	1.31	0.93	0.15	-1.28	-1.28	0.56	0.27
SM006	-1.75	1.20	0.49	0.10	-1.58	5.68	1.40	0.73	0.89	0.58	0.05	1.53	-0.84	1.01	0.06	0.20	4.45	0.94	1.73	-2.75	1.55	0.39	0.01	-0.79	-1.79	-0.75	1.45	-2.61	-0.48
SM007	-2.69	1.50	-0.36	0.03	0.19	6.92	-0.77	-0.93	0.01	1.02	-0.24	-0.53	0.00	-0.65	0.40	-0.24	4.32	0.52	1.13	-1.41	-0.06	-2.58	2.48	0.89	1.25	-0.15	1.10	1.18	-1.57
SM009	-1.86	0.00	1.70	1.76	-0.35	-2.82	1.47	0.69	-6.51	0.26	-0.78	0.27	-0.10	-1.79	0.62	0.22	2.09	1.13	0.72	-4.82	4.34	-0.71	1.90	0.05	-0.35	4.01	-2.28	0.13	-0.22
SM010	1.35	4.07	-1.25	-0.11	1.21	8.06	1.02	0.06	2.69	1.06	-2.72	0.98	-3.03	1.77	-0.32	-0.30	2.94	-0.11	0.84	6.17	-3.47	1.32	2.12	2.30	0.45	-0.65	0.65	0.94	-0.95
SM011	-2.30	1.05	-2.82	0.44	-5.53	3.14	1.57	0.37	4.27	-3.89	-8.48	5.34	6.89	-1.08	-3.20	-5.75	1.17	1.14	4.31	6.77	1.66	2.45	2.57	-0.58	-0.28	-0.74	0.02	-0.52	-0.24
SM012	2.93	1.11	-1.24	1.52	-0.10	-2.12	-0.98	-0.96	-2.18	0.43	-0.03	-1.00	1.08	-0.76	0.20	-0.03	-0.51	0.52	-0.16	-1.51	-2.69	-3.12	1.00	1.27	0.08	-1.37	-1.35	0.57	-0.21
SM013	1.00	-1.97	-2.43	0.96	0.45	0.83	1.49	0.59	-1.87	0.53	-0.90	1.68	-2.03	0.34	0.04	0.01	1.36	0.79	-0.94	1.20	1.44	0.02	-0.69	-1.21	-0.60	-2.18	-0.48	-0.28	0.93
SM014	0.44	-2.18	-0.58	-0.33	-0.39	-3.28	-0.99	-0.80	4.57	1.80	-1.29	-3.92	1.43	-0.81	0.63	0.55	-8.52	0.32	0.31	3.42	1.55	0.30	2.86	1.40	-0.38	-2.69	-0.95	0.98	-0.24
SM015	0.48	2.99	-1.20	-0.63	0.25	5.66	-0.17	-0.46	-0.63	0.47	-2.44	-2.25	-1.05	-1.35	0.89	0.45	2.01	0.86	0.82	4.05	-1.04	2.17	2.07	0.20	-0.70	-1.63	0.09	-0.36	-0.40
SM016	-1.82	1.23	2.53	1.59	0.11	-1.12	1.05	1.36	0.83	1.06	-2.77	-1.99	-0.17	-0.72	0.74	0.39	-1.11	-0.24	-0.46	-2.30	-2.12	1.71	3.62	-0.04	-0.92	2.69	1.05	-4.77	0.37
SM020	-0.24	-0.35	-1.19	-1.25	-1.14	-0.04	-0.92	-1.36	-0.04	0.76	3.26	1.08	2.05	0.90	-0.09	0.11	-0.71	0.65	-0.06	0.88	1.37	0.56	-1.48	-0.04	-0.60	-1.32	1.84	1.24	0.94
SM021	-5.71	1.01	0.54	-0.22	-0.17	2.52	0.35	-0.16	0.47	0.47	-2.15	0.63	-1.09	1.23	-0.10	-0.10	2.60	0.92	0.13	-0.80	2.78	0.99	-1.69	-0.01	-1.51	3.32	0.77	-0.59	-0.90
SM022	0.14	-1.30	-0.80	1.09	-0.52	-6.36	-0.18	0.39	1.57	0.82	-1.78	-2.14	-2.55	-1.07	0.44	-0.44	-0.32	-0.11	-0.68	-3.13	-0.10	0.89	-0.93	1.18	-0.32	0.99	-1.56	-0.22	0.15
SM023	1.20	2.06	-1.88	0.54	0.76	3.68	-1.39	-0.65	-1.40	0.74	-2.11	0.58	-0.78	-0.40	0.22	0.02	0.43	0.99	0.16	4.26	-1.15	0.00	0.28	1.11	-0.74	-0.39	1.06	0.36	-0.83
SM024	-3.54	0.46	0.60	-0.46	-0.67	3.98	-0.34	-0.72	0.92	1.00	-1.22	-1.99	0.14	-0.75	0.94	-0.13	1.01	1.09	0.49	2.12	-1.82	1.75	3.53	0.53	0.27	0.98	1.84	1.32	-1.74
SM025	-0.02	-0.02	0.86	-0.20	-0.53	-6.30	-0.74	-0.96	1.17	1.56	-0.51	-1.65	1.70	-0.15	0.61	0.14	-2.79	-0.44	-0.22	-1.96	0.07	-3.60	1.22	1.03	0.25	1.24	-0.31	-0.47	-1.09
SM027	0.04	-1.54	1.95	0.49	-0.17	-3.60	-0.23	-0.29	-2.42	0.49	0.94	0.04	1.08	0.18	-0.09	-0.28	-2.56	-0.14	-0.17	-0.56	-0.39	-1.73	0.23	0.78	-0.16	-1.00	-0.31	-0.33	-0.01
SM030	3.28	2.35	-0.90	0.34	0.89	2.07	-0.24	-0.66	0.76	1.10	-1.79	-2.63	2.11	-0.59	0.47	0.26	0.01	0.03	0.45	1.94	0.52	-0.85	1.20	2.53	0.83	-2.44	1.56	0.12	0.96
SM031	-4.66	0.05	-0.72	-0.21	1.35	4.69	-0.94	-1.20	-0.88	1.06	-0.65	-1.21	-0.52	-0.04	0.07	0.02	5.28	0.74	0.11	-2.18	-0.78	-1.06	0.69	0.79	1.45	2.98	0.42	0.58	-0.54
SM032	-5.57	0.02	-0.17	0.87	1.57	3.70	0.28	-0.21	1.02	1.16	-0.08	0.15	0.56	0.78	0.37	-0.07	4.96	0.19	-0.50	-1.98	-1.23	-2.53	1.79	0.39	-0.44	3.68	1.40	0.72	0.03
SM035	0.67	0.61	-1.53	2.44	-0.14	2.52	-0.13	-0.56	-3.24	0.57	-1.36	2.93	-1.38	0.90	-0.04	-0.20	2.25	0.03	-0.20	-3.81	2.07	-0.56	-1.72	0.99	-0.26	-0.88	1.09	-0.11	-0.27
SM039	-2.49	-0.69	-2.43	0.31	-0.71	0.20	0.15	-0.38	6.15	1.81	0.70	0.25	0.94	1.74	-0.40	-0.25	1.30	-0.14	-0.07	-0.50	5.43	-0.70	0.13	2.20	1.74	-1.76	0.57	-0.80	0.27
SM040	2.88	-1.02	0.41	-0.92	0.24	-1.70	-0.34	-0.18	0.49	0.64	0.27	-3.91	0.72	-0.83	0.64	0.00	-4.98	-0.14	0.20	-5.15	-1.88	-0.99	-0.41	-0.09	0.47	-1.15	-0.07	0.47	-0.85
SM041	-1.30	0.31	0.28	1.42	-0.60	-2.08	0.54	0.02	0.10	0.82	-0.86	-1.72	-0.08	-1.02	0.71	0.20	-1.41	-4.57	0.00	-3.29	2.83	0.48	-0.24	1.13	0.07	-0.48	0.18	0.78	-0.71
SM042	-0.84	-1.38	-0.34	0.20	0.66	-5.55	0.37	-0.09	2.46	0.89	1.89	-0.11	-0.03	0.57	0.02	-0.30	-3.39	0.07	-0.51	-1.01	-2.21	1.09	0.64	0.71	0.22	1.04	0.85	-0.32	-0.36
SM043	-2.89	0.22	2.00	0.08	-0.43	3.05	-0.91	-0.42	-3.01	0.89	-1.39	0.41	-0.39	-0.60	0.56	0.00	1.99	0.81	-0.58	-7.85	2.35	1.10	-0.01	-0.15	-0.25	3.94	0.45	-0.81	0.04
SM044	3.09	2.04	-0.70	-0.29	-0.78	2.94	-0.26	0.23	-1.64	0.05	1.80	4.09	1.08	2.39	-0.55	-0.66	0.97	0.34	-0.09	0.45	-1.58	-1.53	-0.71	2.15	2.87	-1.81	0.30	0.35	1.19
SM045	-1.84	2.32	-1.51	0.50	-0.74	3.17	1.48	0.64	0.87	0.55	-3.59	0.00	-1.99	0.45	0.56	0.18	3.28	0.68	0.47	3.72	-3.54	-0.70	-2.89	1.58	1.46	-0.18	1.69	0.79	-1.03
SM046	-1.92	-0.29	2.10	3.24	0.08	-1.11	-0.49	-0.11	-6.20	0.05	-0.29	1.96	-0.43	-0.87	0.56	0.05	3.17	0.36	-0.34	-3.26	0.42	2.74	-1.01	1.23	-0.02	2.84	-0.71	0.32	-0.21
SM048	-0.16	-4.66	-1.00	-0.63	1.14	-5.94	-0.10	0.25	0.93	1.38	0.46	0.36	1.53	0.88	0.01	-0.15	-9.58	0.69	0.23	-0.19	-0.17	1.16	-2.91	0.93	0.34	-2.91	-1.02	-0.40	-0.30
SM050	-1.29	-1.47	1.71	-0.23	-0.35	-3.54	-0.22	0.17	-1.29	1.31	-1.46	-1.58	0.69	-0.14	0.05	-0.08	-2.96	1.36	-0.04	-1.02	-1.02	1.68	1.41	1.86	0.23	3.25	-1.52	0.97	-0.90
SM054	-1.35	-3.96	-0.83	1.47	-0.04	-6.77	1.84	0.94	0.75	0.57	-0.39	2.52	0.26	1.85	-0.25	-0.16	-2.53	-0.52	-0.49	4.25	3.51	1.25	-3.69	0.36	-0.61	-0.90	0.17	0.17	0.53
SM055	1.57	-0.87	-0.25	-1.11	-1.12	-5.10	0.70	0.60	2.18	1.36	-0.20	-2.20	3.10	0.29	0.19	0.15	-3.75	0.70	0.22	0.96	-1.22	0.31	-0.79	0.82	0.29	-1.47	-0.15	0.46	0.10
SM056	1.00	2.41	-1.86	-1.22	0.32	6.13	0.26	0.42	2.55	0.67	1.41	1.14	-0.63	1.61	-0.68	-0.32	-0.66	0.31	0.12	0.58	-6.80	2.06	-1.67	2.27	2.58	-0.31	1.01	1.27	-0.43
SM057	-1.48	1.10	0.19	-0.32	0.16	1.76	-0.70	-0.55	2.04	1.35	1.70	0.91	2.48	1.49	-0.10	-0.16	2.36	0.51	-0.14	-1.26	-3.26	0.10	1.71	1.68	1.73	2.10	0.10	1.40	-1.21
SM058	-0.65	1.26	-1.64	-1.48	-0.48	3.10	0.62	-0.25	4.53	0.92	0.13	1.04	-1.87	2.07	-0.46	-0.15	4.05	0.81	0.42	3.46	1.00	0.27	-1.68	0.81	1.13	-1.02	0.77	0.22	-0.65
SM059	-0.61	-1.23	-2.12	1.12	0.02	-0.96	-0.99	-0.90	-1.70	0.20	0.13	3.47	-1.24	1.04	0.14	0.14	2.63	0.34	-0.57	12.02	3.71	3.69	2.29	3.60	2.39	-2.91	0.67	0.37	1.14
SM061	-1.04	-0.25	-0.09	-0.51	-0.93	-0.11	-0.49	-0.83	3.04	1.19	1.06	0.49	1.49	1.49	-0.33	0.11	1.16	1.15	-0.17	3.18	1.38	1.80	-2.32	2.21	1.05	-0.61	0.99	0.20	0.22
SM062	2.58	1.71	-2.05	0.96	-0.89	4.87	0.85	0.19	-0.90	0.46	-3.28	-0.33	-3.06	-0.52	0.63	0.14	2.84	-0.93	0.12	-3.35	0.70	3.01	-0.31	3.01	1.11	-1.99	0.20	0.71	-0.70
SM063	-1.62	-0.90	-0.52	1.50	-0.82	-3.27	-1.08	-0.96	-0.70	0.38	0.80	-1.52	0.51	-0.75	0.15	-0.07	2.35	-1.12	-1.23	-1.45	1.82	-1.18	1.29	2.07	0.38	1.44	-1.08	-1.03	0.40
SM064	2.53	1.02	1.44	0.52	-0.12	-2.48	-0.62	-0.91	-5.36	0.67	-1.44	0.78	-0.37	-0.92	0.53	0.16	-2.14	-0.29	0.47	-1.71	-0.65	-1.05	-2.09	0.65	1.67	-1.03	0.00	1.14	2.20
SM065	-1.22	0.48	0.19	0.15	-1.18	-2.48	0.58	0.53	0.32	0.66	1.84	1.07	1.22	1.06	0.09	0.09	-1.41	0.13	0.18	-0.64	-3.08	2.33	-1.22	1.05	0.23	0.97	0.03	-0.49	0.70
SM067	-0.14	-3.58	-1.81	-0.23	-2.48	-8.37	0.35	0.72	5.08	1.45	1.32	1.57	0.07	2.66	-0.64	-0.45	-3.27	-0.26	-0.41	-2.76	-0.65	0.08	-1.19	1.71	0.35	-0.08	1.17	1.36	0.62
SM068	-3.91	2.04	-1.16	0.13	-0.08	6.31	2.30	1.28	1.75	0.84	-0.05	-0.87	-0.39	0.61	0.51	0.43	3.80	1.76	0.36	3.55	-0.56	5.74	-0.07	-0.29	-1.89	1.18	2.42	0.17	-0.19
SM069	1.82	-0.79	-1.00	1.25	-0.03	1.07	-0.04	0.50	-0.59	0.57	-1.77	2.44	-2.18	1.01	0.29	-0.07	-0.66	0.02	-0.12	-0.68	-2.18	0.03	-1.13	1.91	0.95	0.00	0.27	0.30	0.80
SM070	3.25	0.45	1.53	-0.05	0.48	-1.02	-0.30	0.30	-2.73	0.34	-0.02	-0.86	0.03	-0.51	0.12	-0.38	-3.46	0.58	0.08	-5.21	-1.59	2.32	-0.47	0.61	0.93	0.45	-0.55	-0.60	-0.55
SM071	0.97	-0.24	2.43	-0.24	-1.43	-1.22	0.12	0.20	-3.22	0.74	-0.71	-2.38	1.19	-2.22	1.17	0.55	-2.62	-0.09	-0.66	-6.63	-1.06	1.26	-1.07	1.38	1.21	0.21	-0.44	-0.73	-0.69
SM072	1.72	-2.38	-0.19	0.43	-0.65	-4.49	-0.14	0.53	-1.19	0.35	-2.91	-1.03	-2.64	-1.26	0.63	0.11	-2.28	-0.39	-0.88	-1.83	1.05	0.95	-1.35	1.68	1.16	-2.04	-1.19	-1.23	-0.10
SM073	2.12	-1.34	0.83	-0.26	-0.80	-2.79	-0.68	-0.41	-0.09	0.55	-2.09	-0.62	1.39	0.60	0.23	-0.01	-5.82	-0.55	0.05	-2.23	-2.61	1.35	-2.41	0.90	0.89	-2.92	-0.37	-1.25	-0.64
SM074	1.14	0.37	-0.35	0.53	0.58	0.06	-0.33	-0.95	-0.56	1.13	0.32	2.44	0.60	1.23	-0.10	-0.10	-2.76	0.07	0.06	0.70	-2.10	-0.06	-3.61	1.41	0.83	-1.65	0.26	0.31	0.35
SM075	-0.78	1.76	2.32	0.39	0.14	1.32	0.16	-0.24	-1.78	0.90	-2.35	-2.56	0.56	-1.72	0.97	0.15	0.20	0.69	0.20	-3.51	0.46	2.21	2.71	0.82	0.85	2.97	0.03	-0.44	0.83
SM076	1.62	1.64	-3.49	-0.79	1.30	5.96	0.32	0.66	3.03	1.05	1.26	2.69	-1.43	1.98	-0.20	0.19	1.33	0.42	0.13	2.79	-2.21	0.49	0.13	1.49	1.85	-0.83	1.50	-0.20	0.31
SM077	0.02	2.44	0.25	0.27	0.83	3.22	0.30	0.80	0.85	1.18	-0.44	-0.92	1.33	0.15	0.47	0.29	3.77	0.83	0.20	1.08	-2.35	1.57	0.70	1.07	0.64	-1.09	1.40	-1.31	-1.08
SM078	0.19	1.00	-1.16	-1.35	-0.44	6.70	-0.95	-0.36	0.17	0.53	0.16	0.24	-2.43	0.48	-0.18	-0.43	-1.36	1.27	0.47	0.28	-3.71	0.57	-1.92	0.90	1.50	-1.52	0.50	-2.37	-1.86
SM079	-0.79	-1.39	-0.94	-0.55	0.75	-4.75	0.28	-0.18	2.96	0.37	2.47	-2.49	1.12	-0.27	0.15	0.02	-1.70	0.46	-0.66	3.71	1.43	-1.41	-3.40	0.60	-0.21	1.43	-1.45	-0.47	0.24
SM080	-0.28	0.32	1.28	0.43	-0.56	-1.36	-0.51	-0.74	-2.85	0.60	0.64	-0.62	0.85	0.02	-0.23	-0.57	1.19	-0.33	-0.34	0.87	1.84	-0.15	0.30	0.44	0.38	2.78	-1.88	0.19	0.27
SM081	-4.31	0.80	0.86	0.39	1.34	5.34	-1.25	-0.54	0.81	1.19	0.54	1.20	0.75	1.23	-0.43	-0.59	7.12	0.28	-0.36	0.33	-0.52	0.99	-2.42	-0.79	0.80	1.14	0.43	-1.79	-2.44
SM082	0.56	-3.83	-1.21	1.38	1.05	-3.53	0.60	1.00	3.04	0.95	6.24	-0.03	3.60	-0.04	0.30	-0.25	-2.34	0.18	-1.04	6.89	3.33	-0.42	-0.19	1.07	1.16	-2.16	-1.06	0.00	-0.92
SM083	3.25	1.81	0.17	-1.19	-1.11	-2.15	0.43	-0.08	1.10	0.16	-2.46	-4.26	-1.60	-1.14	0.27	-0.32	-2.55	-0.16	-0.50	-0.33	0.87	0.30	3.52	1.44	2.97	0.59	-0.12	0.02	-0.63
SM084	1.84	0.48	-0.07	-1.41	-0.93	7.71	-1.27	-1.05	1.89	0.78	-0.04	1.27	-1.50	1.59	-0.64	-0.28	-2.40	1.40	0.95	1.66	1.03	-0.27	1.00	0.27	2.57	-2.56	0.02	-1.03	-1.15
SM085	-1.26	-0.75	1.77	-0.34	1.24	-2.77	0.19	-0.18	0.18	0.47	0.34	1.04	0.50	0.78	-0.24	0.02	-4.08	0.49	-0.28	-0.20	-1.97	-0.17	-0.11	-0.65	0.24	2.04	-0.69	0.24	0.60
SM087	-0.93	0.21	-0.01	-0.62	0.20	2.36	-0.56	-0.42	3.96	1.29	1.53	3.35	-0.03	2.53	-0.42	-0.01	1.47	0.38	0.30	0.44	-1.33	-4.08	0.35	0.36	2.38	-0.83	0.56	-0.19	1.00
SM088	0.03	-0.81	0.83	-1.82	-0.74	-1.04	-1.18	-0.60	4.95	1.25	-0.73	-3.74	1.66	-0.23	0.49	0.30	-6.16	1.07	0.54	-1.03	-1.49	-1.67	1.94	-0.75	0.92	-0.29	-0.28	0.44	-1.59
SM089	-0.70	0.74	-0.74	1.71	0.39	3.13	0.01	0.54	1.63	0.78	-1.19	1.74	-0.71	1.35	0.18	-0.02	6.85	-0.58	-0.05	-2.10	1.48	-4.77	-1.10	1.53	1.57	-0.54	2.80	-1.32	1.30
SM091	3.02	2.78	-0.82	0.14	0.06	3.58	0.96	0.27	-1.87	-0.35	2.41	1.28	1.12	1.04	0.19	-0.17	1.50	0.23	0.09	1.61	-0.80	-4.99	0.62	2.27	2.88	-3.23	-0.07	-1.46	-0.40
SM092	-3.11	-0.64	-1.00	1.72	1.37	-1.06	0.15	-0.27	0.32	0.90	-0.02	2.20	0.77	1.06	0.27	0.13	0.57	0.30	-0.68	2.28	0.06	0.33	-2.52	0.48	1.33	0.35	0.37	0.89	1.20
SM093	-0.14	-0.05	-0.55	-2.55	1.41	-4.33	0.41	-0.09	3.18	-8.14	2.78	1.03	-2.00	-0.32	-3.39	2.49	0.61	-0.41	-0.74	-2.40	3.13	1.86	0.79	-4.48	3.48	0.40	-0.34	-0.05	0.35
SM094	0.15	-0.03	0.79	-2.70	1.64	-5.90	0.42	-0.36	-0.83	-8.44	3.28	-0.51	-2.32	-1.64	-3.11	2.14	-0.19	0.34	-0.33	2.88	0.98	-1.23	0.70	-3.57	4.55	1.01	0.84	0.94	-0.10
SM097	2.80	-0.46	2.81	-3.09	1.69	-1.14	0.16	-0.24	-1.32	-8.60	4.05	-3.19	-0.15	-2.93	-2.66	2.04	-4.10	-0.18	0.04	-2.35	-1.02	1.38	1.05	-3.77	3.10	-0.02	-0.36	-0.28	-0.62
SM098	-2.93	-4.42	-4.16	-3.51	0.84	0.38	-0.43	-0.85	4.80	-8.07	5.35	-1.86	-0.28	0.08	-3.66	2.29	-1.07	0.09	0.19	6.32	4.56	1.84	-2.43	-3.44	4.06	-2.14	1.04	0.61	1.47
SM099	-8.15	0.40	0.77	-4.63	-1.86	8.15	1.33	1.23	4.26	-12.87	-8.73	1.96	4.26	-4.72	-5.26	-2.79	4.28	0.88	0.03	-0.18	1.42	3.02	0.17	-5.83	4.16	3.23	0.82	0.33	-2.95
SM103	-0.42	0.29	1.04	0.19	-0.13	-0.93	-0.47	-0.10	-0.92	-0.10	0.85	-2.33	0.29	-1.37	0.30	-0.02	-0.24	0.85	0.04	3.07	-0.33	0.68	1.62	-0.84	-0.89	2.79	-1.37	-1.02	0.05
SM104	-1.65	1.51	-0.96	-0.18	0.36	2.33	0.74	0.37	2.91	0.68	0.54	1.49	-0.47	1.34	0.05	-0.01	4.29	-0.27	-0.02	2.81	3.02	1.84	-1.34	0.93	0.06	0.45	0.12	-0.13	-0.25
SM105	-1.71	2.22	-1.03	-0.61	-0.02	5.70	2.11	1.21	1.05	0.12	-2.89	0.82	-3.07	1.50	0.19	0.28	1.16	-0.06	0.12	1.28	-4.23	-0.03	-0.23	-0.19	-0.45	0.42	1.23	0.23	-1.52
SM110	2.08	-2.00	0.55	1.34	0.75	-5.19	0.40	-0.11	-4.21	-0.32	-1.06	1.33	-1.17	-0.31	0.47	-0.16	-4.39	-0.58	-0.96	1.11	-2.83	0.30	1.13	-1.56	-0.94	0.53	-1.03	1.20	0.30
SM112	1.34	-2.29	0.34	-0.29	-0.33	-4.15	0.19	-0.23	0.19	0.00	-1.15	-2.51	0.28	-0.98	0.23	-0.07	-2.36	-0.99	-0.40	-3.60	6.19	1.51	-2.56	0.12	-0.49	-2.78	-1.43	-0.37	-0.18
SM116	3.16	-0.16	0.67	0.39	0.63	-0.83	0.60	0.24	-4.31	-0.20	0.02	-0.49	-0.07	-1.44	0.51	0.27	-1.13	-0.04	-0.16	1.16	1.89	-1.20	2.47	0.27	0.60	-1.74	-1.25	-0.17	-0.26
SM120	0.82	0.44	0.36	0.67	0.61	-1.01	0.18	0.42	-2.78	-0.43	1.08	-0.39	0.06	-1.71	0.87	0.41	-1.04	-0.23	-0.41	-0.73	-0.11	-1.65	-0.04	-0.23	-1.07	1.62	-1.86	-1.66	0.70
SM124	-1.45	1.24	1.12	0.54	-0.46	3.14	-7.18	9.14	-1.03	0.37	-1.66	1.44	-2.36	0.51	-0.15	-0.18	7.07	-0.10	-0.27	-2.81	2.25	-0.32	2.84	0.11	0.80	1.30	0.26	-0.85	-1.21
SM125	2.91	1.30	-0.86	-0.39	0.14	5.67	1.45	0.82	-2.19	0.10	-0.88	0.95	-0.42	-0.79	0.63	0.20	-0.94	0.44	0.29	-2.65	3.34	-0.74	0.48	-0.21	-0.83	-3.28	-1.03	-0.59	-0.46
SM126	1.12	-2.04	-0.25	1.73	1.51	-2.13	-1.27	-0.87	-3.65	-0.98	3.15	0.52	0.28	-0.50	0.40	0.06	-4.81	-1.74	-1.09	-2.69	-0.55	0.36	-0.58	0.09	0.25	-1.69	-1.11	0.57	-0.21
SM127	-2.06	0.42	-1.35	2.23	2.33	-0.70	0.65	0.49	0.05	0.86	2.08	6.06	1.36	2.92	-0.49	-0.07	1.28	-0.03	-0.93	11.99	-2.95	-3.46	-0.50	-0.55	0.01	0.63	1.36	-0.05	1.95
SM129	1.68	0.32	1.53	-1.63	1.92	-2.27	0.46	-0.04	-3.18	-8.98	1.58	0.94	-3.14	-2.41	-2.96	1.90	1.02	-8.17	-0.43	-3.59	3.55	-2.54	-0.53	-5.12	3.02	0.23	-1.68	-0.65	0.90
SM130	-0.09	-1.62	1.15	-2.61	1.53	-6.30	-0.96	-0.65	3.20	-8.19	3.97	-0.61	-0.77	0.12	-3.76	2.20	-3.64	0.56	-0.55	3.98	-1.44	-0.40	0.12	-5.74	1.45	-1.29	-0.53	0.45	0.59
SM131	1.31	1.14	-1.14	-3.53	0.05	2.71	-0.67	-0.59	2.11	-8.32	0.72	-2.44	-3.74	-2.01	-2.95	2.14	0.07	1.24	0.67	0.28	-3.10	0.48	1.47	-4.95	3.78	-3.45	1.14	-1.99	0.84
SM132	-3.49	1.24	-2.57	2.68	0.77	3.39	-0.35	0.20	-0.25	0.28	0.75	0.75	-1.04	0.29	0.24	-0.15	7.25	0.53	0.09	0.50	-1.25	1.47	2.26	0.01	-1.58	2.19	2.68	-1.25	0.84
SM133	0.78	0.26	2.22	-1.03	-2.16	-2.84	-0.95	-0.59	-2.32	-4.95	-9.93	1.95	8.16	-5.22	-1.05	-4.58	-3.42	-0.45	-0.21	-4.70	-2.75	3.13	0.13	-3.07	0.68	1.78	-1.57	-0.75	0.46
SM134	-1.13	0.85	-1.18	0.99	-0.98	0.64	-0.69	-0.56	0.13	-0.05	2.12	0.86	0.46	1.58	-0.16	-0.36	4.46	-0.38	-1.00	7.29	-0.40	-3.38	0.73	0.41	-0.05	2.21	1.29	-0.66	2.13
SM135	-1.10	-0.26	1.26	-0.33	1.22	-3.61	-0.82	-0.06	3.37	1.10	0.57	-2.23	1.89	0.19	0.37	0.19	-1.14	0.00	-0.78	2.33	-1.40	-0.14	1.19	-0.17	-0.55	1.80	-0.06	-0.98	1.13
SM136	2.06	1.39	-3.01	-1.33	0.08	3.36	0.71	0.43	2.72	0.64	2.31	-0.13	0.59	1.19	-0.65	-0.52	-0.76	0.23	0.50	1.09	-1.60	1.39	1.45	-0.35	-0.76	-2.57	0.16	0.84	0.06
SM137	-2.44	2.23	1.60	-1.49	0.30	6.06	0.78	0.15	0.03	0.23	0.84	-1.21	0.02	-0.49	0.54	0.05	5.24	0.58	0.31	-4.59	-1.33	0.45	1.70	-0.54	0.83	3.23	-0.18	0.82	-1.68
SM139	0.49	-3.88	0.76	1.27	0.99	-5.46	0.25	0.81	-1.63	0.04	0.97	-0.25	-1.21	-0.62	0.43	0.01	-1.59	-0.49	-1.18	-1.11	4.54	1.44	0.34	-0.12	-1.22	-1.61	-1.22	0.69	0.78
SM140	2.58	0.24	-2.15	1.69	0.37	1.48	-0.09	-0.58	0.49	0.74	-2.02	-0.58	-2.62	0.08	-0.11	-0.38	0.65	-0.40	0.07	-0.30	-0.95	2.60	-0.75	0.09	-1.01	-1.71	-0.56	-0.03	1.07
SM141	1.93	0.97	-0.75	1.88	0.15	1.04	0.13	-0.36	2.91	1.90	0.28	3.34	0.39	1.89	-0.17	-0.21	0.40	-0.01	-0.28	1.47	-4.57	0.34	-1.68	-0.52	-0.50	-0.04	1.51	0.57	0.88
SM142	2.82	2.68	-1.67	0.44	0.67	4.06	0.26	-0.30	0.77	0.02	1.24	-0.89	-0.68	-0.09	0.31	-0.45	4.19	0.30	0.02	1.22	-5.61	0.17	-3.02	0.37	-1.35	-0.45	0.13	1.60	-0.42
SM143	-1.46	-1.96	-1.86	1.57	0.85	-7.99	0.12	0.03	0.17	-0.20	2.07	1.17	-0.79	1.02	-0.17	-0.90	-2.20	0.20	-0.80	6.42	0.89	-1.41	-1.08	0.06	-1.76	-1.53	0.85	1.04	1.32
SM144	0.01	1.89	-1.55	0.00	-0.49	7.08	-0.84	-1.18	-0.80	0.48	-1.98	-1.40	-2.36	-0.81	0.82	-0.32	2.43	-0.01	0.49	0.61	1.16	1.13	-2.23	0.56	-0.44	-1.18	0.60	-0.39	-0.93
SM145	1.95	1.51	0.46	-1.47	4.79	5.58	-0.56	-0.75	-5.76	0.61	3.65	0.16	4.59	-1.59	0.46	0.28	3.08	0.16	0.00	3.94	1.57	0.15	1.59	0.89	-0.20	-1.80	-0.08	-3.00	-2.12
SM146	-0.73	1.37	-1.55	-1.55	-0.35	1.14	0.91	0.00	7.84	1.93	3.13	1.29	0.44	2.54	-1.03	-1.28	-0.23	-0.16	-0.31	0.17	-0.25	-3.60	-1.59	-1.23	-0.73	0.52	-0.49	0.18	2.40
SM147	-0.74	0.38	0.25	0.27	0.24	0.85	0.02	-0.19	2.60	1.49	-0.59	3.01	-0.19	2.17	-0.21	-0.32	2.08	0.94	-0.39	4.15	0.74	0.16	-1.70	-1.81	-1.39	-0.12	0.62	0.43	0.21
SM149	1.21	-3.68	-0.94	-1.15	-0.06	-7.03	0.66	0.12	4.47	1.29	0.98	0.63	1.80	2.30	-0.11	-0.28	-4.77	-1.14	-0.30	4.61	0.00	-0.97	-1.58	-2.31	-2.12	-2.46	-0.11	0.20	0.50
SM150	-0.22	0.67	0.91	-0.23	-0.84	-1.07	0.82	0.23	-0.07	1.19	0.76	-0.31	0.22	-0.07	-0.02	0.07	-0.32	0.62	-0.52	-4.92	-0.75	1.12	1.51	-1.12	-1.17	1.62	-0.58	1.69	0.04
SM151	-0.23	1.01	-0.36	-0.01	1.24	9.62	-0.18	0.24	-0.73	-0.14	0.07	-0.84	-1.83	-0.63	0.12	-0.02	3.92	0.39	0.69	0.91	-0.16	0.49	1.14	-0.29	-0.36	-0.49	0.66	0.84	-1.08
SM152	0.62	0.36	2.45	0.78	0.39	-1.63	-1.05	-0.96	-3.35	0.09	-0.24	-1.20	1.16	-1.33	1.03	0.44	1.50	0.20	-0.26	-0.32	-0.30	2.77	0.91	0.34	-1.16	2.83	-0.30	0.78	0.78
SM153	2.77	0.13	0.57	-0.45	1.21	-3.97	-0.77	-0.77	-1.73	0.37	-0.34	-0.99	-0.29	-0.88	0.61	0.10	-3.40	-0.27	-0.58	-0.40	0.29	-0.19	-2.08	-0.90	-1.76	0.77	-1.84	0.95	-0.20
SM154	0.73	-0.47	-0.33	0.80	0.35	-1.58	1.38	1.10	1.53	0.46	1.56	3.06	0.53	2.40	-0.47	-0.36	1.95	-0.14	-0.59	3.54	2.03	0.40	-0.59	-0.15	-0.90	-0.76	1.88	1.75	1.43
SM155	1.15	-2.56	1.49	-1.91	-0.53	-2.31	-0.42	-0.73	2.47	1.27	0.38	-2.93	0.99	-0.84	0.59	0.30	-6.32	-0.27	-0.21	1.56	-4.06	-3.82	-0.99	-2.01	-1.59	-1.13	-0.31	1.65	-1.24
SM156	-1.73	0.89	-0.48	-0.54	0.59	1.51	-0.09	-0.11	2.08	-0.05	1.19	2.03	-1.03	2.82	-0.28	-0.43	4.30	0.20	-0.88	7.11	0.96	-2.98	0.02	-1.67	-1.15	-0.29	0.04	0.92	1.60
SM157	2.59	-1.23	-1.06	-0.82	-0.04	-1.30	0.27	0.28	0.23	-0.75	-0.11	-1.15	-1.79	0.12	0.48	-0.27	-2.95	-0.52	-0.18	2.49	0.56	-0.85	2.41	-1.94	-1.92	-1.88	0.69	0.79	0.82
SM158	-1.16	0.33	1.59	0.16	-0.41	-3.38	-0.13	0.44	-0.31	0.30	0.46	-0.80	0.49	-0.24	0.41	0.00	-0.61	-0.44	-0.50	1.17	-1.66	0.59	1.43	-1.43	-2.84	2.48	-1.82	0.77	2.26
SM159	2.25	-0.36	0.86	-0.69	-0.61	-2.40	-0.99	-0.72	-2.75	-0.63	0.63	-0.77	-1.19	-1.24	0.58	0.06	-0.66	-0.19	-0.54	-2.46	-0.57	-0.84	-0.30	-1.48	-1.93	1.02	-2.08	-1.30	0.83
SM160	2.26	0.14	2.57	1.60	-2.78	0.90	1.16	1.24	-5.02	-0.29	-0.61	1.84	-0.95	-0.49	0.72	0.09	-3.42	0.89	-0.51	-4.56	-0.86	-2.65	0.12	-0.82	-1.25	0.57	-1.59	-0.30	-0.22
SM161	3.24	0.40	2.51	-1.43	0.08	0.31	-0.11	0.09	-3.41	-0.58	0.58	-1.39	0.34	-1.03	0.42	-0.24	-4.39	1.20	0.73	-6.67	-2.18	-0.99	0.05	-0.92	-0.54	-1.27	-1.04	0.45	-0.32
SM162	-0.10	-1.37	-0.47	1.91	-0.06	-4.67	-1.20	-0.55	-4.60	-0.66	1.22	-0.48	0.71	-2.30	1.10	0.41	0.23	0.18	-0.87	-1.81	1.73	-1.26	-1.78	-0.14	-1.27	-1.55	-1.62	-0.90	0.17
SM164	-1.95	0.39	1.57	-0.93	0.33	-1.49	-1.15	-1.29	0.83	0.97	-0.68	-3.08	0.60	-0.52	0.07	-0.07	0.58	0.47	-0.09	-2.90	-0.19	1.12	1.54	-1.04	-1.30	3.57	-0.17	-0.99	0.91
SM165	1.18	0.53	1.57	1.30	-0.72	2.40	0.39	-0.20	-3.22	0.50	0.81	4.21	0.62	1.84	-0.38	-0.15	2.57	-0.20	-0.52	-0.23	-1.98	-0.33	-0.33	-0.37	-1.47	0.92	-0.50	-0.70	0.28
SM166	0.03	0.32	2.55	0.53	-0.18	-2.26	-0.25	0.34	-5.15	0.42	0.92	1.25	2.20	-0.62	0.43	0.01	1.04	0.22	-0.71	-5.06	-0.82	1.81	-1.08	-0.25	-1.06	2.59	-0.50	-0.98	1.27
SM167	2.30	0.46	1.76	0.02	-0.93	-1.67	-0.22	0.33	-1.50	-0.67	3.81	2.66	1.35	1.69	0.36	0.82	-3.97	-1.15	-0.08	-1.08	-4.01	-2.61	-0.10	-0.13	-0.95	0.39	0.18	-0.35	1.35
SM168	-0.24	0.08	2.30	0.18	0.65	-2.36	1.83	1.48	-0.72	0.31	1.28	-2.37	0.32	-1.24	0.63	-0.25	0.73	-0.08	0.26	-4.12	2.13	1.13	0.94	0.65	-1.15	3.10	-1.16	-0.39	0.08
SM169	-1.98	-0.44	0.89	0.05	-1.14	6.66	2.34	1.24	-4.82	0.24	-0.14	-0.03	-0.93	-1.60	0.56	0.02	8.70	-6.20	0.83	-2.74	3.21	1.68	3.40	0.67	-0.13	1.46	0.08	0.91	-1.01
SM170	-0.77	-1.72	-0.73	0.45	-0.15	-3.17	0.06	0.57	2.75	0.36	-0.40	-0.33	0.67	1.01	0.11	-0.11	1.10	-0.33	-0.73	7.15	2.27	-1.30	1.26	-0.02	-1.34	0.51	0.16	0.47	0.46
SM171	0.63	-1.21	0.42	0.85	-0.15	-1.67	-0.03	0.47	0.12	0.16	-1.05	0.88	-1.83	1.04	0.19	-0.17	0.91	-0.43	-0.71	2.90	1.29	1.56	2.96	-0.34	-1.69	1.41	0.22	1.37	0.56
SM172	0.99	0.94	0.00	0.82	-0.46	-0.71	-0.68	-0.49	-0.51	1.09	1.05	1.70	0.45	0.91	0.09	-0.21	2.52	-0.34	-0.06	-0.34	-1.67	2.65	-0.11	0.22	0.05	0.85	0.89	-0.16	0.55
SM173	-4.60	2.46	0.16	0.73	1.91	6.28	-0.86	-0.52	-0.83	-0.01	1.20	0.86	-0.51	0.07	0.22	0.11	4.60	-0.39	-0.57	6.52	0.69	0.50	2.42	-1.80	-3.60	2.01	0.79	0.68	-1.19
SM174	-0.88	1.14	-0.31	-0.76	0.85	0.97	-0.76	-0.97	2.99	0.92	0.79	1.83	-0.65	1.92	-0.09	-0.27	4.61	-0.39	-0.36	-1.21	-2.93	0.27	-2.04	-1.26	-1.08	2.18	2.32	0.91	-0.59
SM176	-0.88	-5.29	0.28	0.24	1.50	-5.80	0.20	0.71	-3.85	-0.10	4.06	-1.94	4.06	-1.70	1.38	0.57	-2.21	-1.51	-0.96	-1.21	4.26	2.02	-2.15	-0.29	-1.76	-1.82	-1.39	0.90	-0.04
SM177	1.60	1.31	1.74	0.94	0.57	-1.84	0.82	0.43	-3.87	-0.17	0.41	-0.30	-0.40	-1.54	0.68	0.21	-0.05	-0.51	-0.15	-1.56	0.73	-0.14	-0.53	0.19	-0.28	0.75	-0.18	0.90	-0.99
SM179	3.39	1.40	-0.99	-0.11	-1.67	2.80	-0.16	-0.05	0.00	0.61	-0.56	0.70	-0.84	0.55	0.02	0.06	-1.43	-0.17	0.65	-4.60	-1.46	-0.50	-1.08	0.48	0.23	-1.82	-0.33	0.54	-1.02
SM180	2.03	-0.30	3.04	-0.12	-0.45	-2.82	0.37	-0.37	-0.88	0.23	1.99	-0.14	0.53	-0.04	0.07	0.02	-3.49	-2.52	9.77	-0.68	-2.82	-0.87	-0.18	-0.46	-1.68	1.61	-0.80	0.48	-0.21
SM181	2.04	-1.42	-0.05	-0.83	-0.04	-0.65	-0.62	0.10	3.00	0.68	-2.67	-3.54	-1.48	-0.39	0.74	0.18	-4.09	0.47	-0.07	-2.60	-4.98	1.05	-1.65	-0.75	-1.58	0.50	0.07	1.24	0.23
SM182	-2.03	0.65	-3.10	-0.52	0.27	2.87	0.33	0.01	3.84	0.94	-1.70	0.65	-3.19	1.01	-0.12	0.16	4.90	0.99	0.27	1.00	1.76	-0.29	-3.03	-0.19	-0.12	-0.12	0.82	-0.64	-0.72
SM183	-0.44	-2.78	-2.11	-0.79	-1.22	-6.54	-1.06	-0.48	3.65	1.06	1.22	0.59	-0.31	1.08	-0.33	-0.13	-5.47	-0.87	-0.61	0.40	5.27	-0.85	-2.71	-0.78	-0.82	-3.04	-0.39	-0.96	-1.10
SM184	-3.78	-0.10	2.33	-0.34	-0.75	-0.98	-0.79	-1.02	-0.57	1.18	0.59	-2.06	2.01	-0.64	0.25	0.32	-2.31	-0.63	-0.69	-3.86	-1.27	-0.40	0.93	-1.72	-2.10	4.38	1.21	-0.24	1.08
SM185	-0.69	-5.24	-1.59	-0.20	-0.86	-6.64	2.56	1.37	1.08	0.00	-0.27	-3.06	0.95	-1.64	0.86	0.25	-3.95	-0.97	0.09	-1.55	9.46	-1.39	-0.86	-0.22	-1.59	-3.01	-2.06	-0.40	0.37
SM186	3.41	-0.12	1.22	0.37	-0.45	-0.44	-0.10	-0.49	-3.56	-0.31	0.81	-1.70	0.61	-1.49	0.71	0.11	-1.59	0.50	0.33	-0.99	0.04	2.34	1.84	0.23	-1.23	-0.98	-0.90	0.99	-0.26
SM187	2.49	-1.56	0.93	0.65	1.17	-3.94	-0.61	-0.35	-1.87	0.16	-1.57	-2.02	-0.65	-1.21	0.67	0.00	-2.31	-0.34	-0.86	3.85	-2.88	-2.19	-0.73	-0.91	-2.43	0.19	-1.49	2.39	-1.02
SM188	-1.37	-0.65	2.26	-0.69	-0.99	-2.81	1.29	1.32	0.35	0.97	0.19	-3.38	0.95	-0.75	0.10	0.23	-2.32	-0.12	-0.24	-2.05	-0.25	-3.01	1.98	-0.54	-1.31	1.95	-0.94	-0.81	-0.03
SM189	4.69	2.63	-2.11	-0.65	-0.22	1.78	1.57	0.69	0.69	0.33	-0.38	1.04	-1.28	1.55	-0.16	-0.01	1.77	-0.87	-0.37	1.40	-5.02	1.99	-2.40	-0.50	-0.51	-2.94	0.98	-0.38	0.87
SM193	1.40	-0.21	-0.46	1.34	0.08	-2.70	0.59	0.06	0.10	0.58	1.61	-2.88	3.14	-1.08	0.72	0.35	1.20	-0.37	-0.84	-0.71	1.10	1.09	0.27	0.10	-1.55	-0.28	-0.44	0.45	0.32
SM194	1.14	0.19	-2.52	-0.89	-2.09	5.88	-0.56	-1.19	6.42	1.32	-3.04	0.53	-3.38	1.57	-0.21	-0.05	-1.66	-0.18	0.76	-1.83	0.02	0.14	-2.08	-0.67	-0.02	-1.86	-0.11	-0.59	0.54
SM196	-2.37	-0.02	-1.67	-0.26	1.17	5.72	-0.36	-0.90	1.17	0.15	-0.09	1.73	-1.90	1.47	-0.46	0.12	5.16	-0.04	0.07	0.48	4.01	0.20	-1.37	0.09	-1.92	-1.59	-0.40	0.67	-0.39
SM197	3.16	-1.61	0.77	0.26	0.38	-3.43	0.09	-0.06	-4.45	0.49	-1.71	2.20	-2.47	-0.79	-0.06	-0.01	-2.34	0.06	0.17	-2.17	-0.61	-0.17	-1.49	0.74	-0.72	-0.71	-1.33	-0.15	0.56
SM198	-3.07	2.01	2.08	0.26	0.80	9.06	-0.44	-0.83	-3.59	0.85	-0.24	-0.27	-1.61	-1.92	1.08	0.40	6.89	-0.12	0.47	0.93	-1.00	0.77	4.58	1.42	-0.65	0.42	-0.26	0.70	-1.87
SM199	0.47	0.41	1.67	0.16	-0.33	-1.23	0.01	-0.01	-2.44	0.35	0.42	-0.63	1.07	-0.76	0.66	0.45	-1.89	0.98	0.27	-2.01	-2.55	-0.59	1.95	-0.38	-1.33	1.50	-0.07	-0.52	0.79
SM200	1.73	-1.63	0.18	-0.36	0.10	-3.76	-0.14	-0.50	-0.51	0.75	2.36	2.82	1.17	1.42	0.12	0.13	-0.27	-0.65	0.30	-1.67	4.55	-0.51	-0.39	-0.01	-0.43	-1.61	-0.19	-0.26	-0.27
